# Supplementary material for: Role of two modules controlling the interaction between SKAP1 and SRC kinases comparison with SKAP2 architecture and consequences for evolution
Source: PLoS One. 2024 Mar 14;19(3):e0296230. doi: 10.1371/journal.pone.0296230 (PMC10939263; doi:10.1371/journal.pone.0296230)
Supplement: S1 Raw data — (XLSX) [file pone.0296230.s001.xlsx]

## Sheet: SKAP1 mutants
SRC	Position	Mutant	Mean WT	SEM WT	Mean Mutant	SEM Mutant	Threshold
HCK	N1	DPHLink2	50.9568	4.08567	20.58	1.36199	12.7412
LCK	N1	DPHLink2	71.628	7.99771	17.8457	4.98753	12.7412
BLK	N1	DPHLink2	54.8931	4.54071	41.004	1.7217	12.7412
LYN	N1	DPHLink2	115.229	11.1691	28.1267	4.15623	12.7412
FGR	N1	DPHLink2	23.6855	2.79787	5.81081	0.744294	12.7412
YES	N1	DPHLink2	36.2809	5.75032	6.53809	0.330842	12.7412
FYN	N1	DPHLink2	112.779	14.7973	109.593	5.6584	12.7412
SRMS	N1	DPHLink2	98.3568	9.56577	28.2363	3.9269	12.7412
FRK	N1	DPHLink2	15.3483	2.01254	12.7595	0.944874	12.7412
HCK	C1	DPHLink2	45.2136	3.64892	13.6307	1.28666	12.7412
LCK	C1	DPHLink2	60.4852	4.21181	12.4447	1.41224	12.7412
BLK	C1	DPHLink2	71.0097	4.72413	38.6338	2.36989	12.7412
LYN	C1	DPHLink2	25.3654	3.38947	8.17826	0.490496	12.7412
FGR	C1	DPHLink2	5.05995	0.635636	1.4642	0.234832	12.7412
YES	C1	DPHLink2	4.06813	0.321668	3.05739	0.55448	12.7412
FYN	C1	DPHLink2	28.2145	2.20016	11.3104	0.717437	12.7412
SRMS	C1	DPHLink2	59.6898	11.4221	24.0586	2.41637	12.7412
FRK	C1	DPHLink2	6.66857	0.564197	1.54819	0.225287	12.7412
HCK	N1	DomDIM	20.9459	3.61632	2.18178	0.385789	26.6457
LCK	N1	DomDIM	54.8919	4.97831	5.43509	0.326621	26.6457
BLK	N1	DomDIM	38.188	9.06045	3.33155	0.362603	26.6457
LYN	N1	DomDIM	87.463	15.0522	7.35517	1.04704	26.6457
FGR	N1	DomDIM	19.1271	1.47242	2.78215	0.407435	26.6457
YES	N1	DomDIM	35.3599	6.75472	2.7615	0.474066	26.6457
FYN	N1	DomDIM	88.968	14.904	9.02235	0.998645	26.6457
SRMS	N1	DomDIM	74.4983	15.6999	6.68609	0.531426	26.6457
FRK	N1	DomDIM	8.34436	1.69149	3.33508	0.423971	26.6457
HCK	C1	DomDIM	28.3143	3.07638	9.70454	1.58574	26.6457
LCK	C1	DomDIM	45.2619	3.38098	4.18207	0.409013	26.6457
BLK	C1	DomDIM	96.8574	16.2845	22.6989	1.35793	26.6457
LYN	C1	DomDIM	22.5741	3.87748	7.08131	0.461536	26.6457
FGR	C1	DomDIM	17.6275	1.35708	9.23281	0.946004	26.6457
YES	C1	DomDIM	3.55838	0.571936	2.44748	0.842601	26.6457
FYN	C1	DomDIM	24.8439	3.29655	2.71963	0.117417	26.6457
SRMS	C1	DomDIM	61.253	8.6426	12.3415	0.701028	26.6457
FRK	C1	DomDIM	7.1502	1.30845	4.88593	0.175179	26.6457
HCK	N1	DSH3	50.9463	9.82641	79.9776	5.8371	16.9673
LCK	N1	DSH3	33.2543	6.34001	33.8235	2.16554	16.9673
BLK	N1	DSH3	29.5196	5.58023	20.8349	1.61623	16.9673
LYN	N1	DSH3	114.36	17.1559	170.532	14.6015	16.9673
FGR	N1	DSH3	16.7717	4.26117	15.7423	0.517347	16.9673
YES	N1	DSH3	13.9671	2.83582	24.7689	2.5485	16.9673
FYN	N1	DSH3	57.1006	8.93437	39.2813	4.60408	16.9673
SRMS	N1	DSH3	58.0342	11.3795	49.7846	7.18796	16.9673
FRK	N1	DSH3	5.45641	0.842691	5.21306	0.749292	16.9673
HCK	C1	DSH3	22.9874	5.46995	50.7791	6.08837	16.9673
LCK	C1	DSH3	37.7765	7.18679	45.3852	3.66182	16.9673
BLK	C1	DSH3	49.7863	7.85745	41.6845	6.03827	16.9673
LYN	C1	DSH3	24.1398	4.18057	50.2987	2.62986	16.9673
FGR	C1	DSH3	2.48568	0.305163	10.5624	0.563548	16.9673
YES	C1	DSH3	2.33207	0.355377	6.4094	0.670228	16.9673
FYN	C1	DSH3	19.5099	2.76192	18.6083	0.421233	16.9673
SRMS	C1	DSH3	55.4119	10.1467	50.5128	5.10932	16.9673
FRK	C1	DSH3	5.17721	0.604954	15.4251	1.49757	16.9673
HCK	N1	DPH	24.966	4.32473	43.7232	2.68067	15.7096
LCK	N1	DPH	51.7348	4.78484	44.1469	5.24012	15.7096
BLK	N1	DPH	74.2652	12.0816	147.93	17.2647	15.7096
LYN	N1	DPH	106.647	16.6708	154.685	11.6016	15.7096
FGR	N1	DPH	18.6458	5.51333	38.9525	1.94833	15.7096
YES	N1	DPH	43.6134	4.82548	36.2491	2.35396	15.7096
FYN	N1	DPH	106.716	14.5443	106.976	10.1453	15.7096
SRMS	N1	DPH	64.4646	11.6403	124.15	8.39673	15.7096
FRK	N1	DPH	11.5045	1.25073	20.5447	1.78188	15.7096
HCK	C1	DPH	16.665	2.72919	23.3197	2.19231	15.7096
LCK	C1	DPH	44.1405	3.82766	46.7918	4.01784	15.7096
BLK	C1	DPH	77.4983	6.87891	72.6615	5.1705	15.7096
LYN	C1	DPH	15.0043	1.85216	20.5835	2.65265	15.7096
FGR	C1	DPH	13.255	1.4408	8.55368	1.34953	15.7096
YES	C1	DPH	2.47685	0.43999	1.83762	0.271237	15.7096
FYN	C1	DPH	23.5877	3.02686	8.82432	0.432963	15.7096
SRMS	C1	DPH	47.7552	4.80097	41.6548	5.6397	15.7096
FRK	C1	DPH	4.85523	0.372706	3.67453	0.249017	15.7096
HCK	N1	DPHLink1	50.9568	4.08567	47.871	5.8334	12.7412
LCK	N1	DPHLink1	71.628	7.99771	85.4862	12.5118	12.7412
BLK	N1	DPHLink1	54.8931	4.54071	110.575	13.788	12.7412
LYN	N1	DPHLink1	115.229	11.1691	237.146	18.8848	12.7412
FGR	N1	DPHLink1	23.6855	2.79787	40.9574	4.89864	12.7412
YES	N1	DPHLink1	36.2809	5.75032	44.2495	7.65659	12.7412
FYN	N1	DPHLink1	112.779	14.7973	148.149	11.7186	12.7412
SRMS	N1	DPHLink1	98.3568	9.56577	161.272	16.0798	12.7412
FRK	N1	DPHLink1	15.3483	2.01254	19.9023	2.77649	12.7412
HCK	C1	DPHLink1	45.2136	3.64892	57.8582	9.56789	12.7412
LCK	C1	DPHLink1	60.4852	4.21181	31.8848	5.19956	12.7412
BLK	C1	DPHLink1	71.0097	4.72413	107.341	10.3518	12.7412
LYN	C1	DPHLink1	25.3654	3.38947	36.5049	3.36043	12.7412
FGR	C1	DPHLink1	5.05995	0.635636	6.39913	0.821828	12.7412
YES	C1	DPHLink1	4.06813	0.321668	3.76703	0.590752	12.7412
FYN	C1	DPHLink1	28.2145	2.20016	14.2525	1.5443	12.7412
SRMS	C1	DPHLink1	59.6898	11.4221	81.7666	4.69197	12.7412
FRK	C1	DPHLink1	6.66857	0.564197	6.15973	0.625722	12.7412
HCK	N1	Link2SH3	37.1098	6.65948	11.9123	1.34965	12.9456
LCK	N1	Link2SH3	59.6412	4.84047	13.9029	0.729493	12.9456
BLK	N1	Link2SH3	55.8163	7.51403	14.433	1.13351	12.9456
LYN	N1	Link2SH3	97.4915	13.3979	27.1355	1.85362	12.9456
FGR	N1	Link2SH3	19.7595	3.15194	6.40307	1.23637	12.9456
YES	N1	Link2SH3	40.3306	6.10475	4.71761	0.69259	12.9456
FYN	N1	Link2SH3	70.327	9.61965	10.7295	1.16104	12.9456
SRMS	N1	Link2SH3	34.4541	4.1543	16.3374	0.865485	12.9456
FRK	N1	Link2SH3	7.63902	0.490178	2.72975	0.17896	12.9456
HCK	C1	Link2SH3	28.1146	3.47488	21.9607	2.61047	12.9456
LCK	C1	Link2SH3	42.9348	4.23008	9.34785	1.08273	12.9456
BLK	C1	Link2SH3	74.5738	6.09482	62.4444	3.50211	12.9456
LYN	C1	Link2SH3	32.7294	7.45773	18.0302	3.34301	12.9456
FGR	C1	Link2SH3	27.8845	1.75671	16.5005	1.00419	12.9456
YES	C1	Link2SH3	3.0475	0.3193	1.61025	0.284555	12.9456
FYN	C1	Link2SH3	12.7314	1.54414	3.21254	0.408691	12.9456
SRMS	C1	Link2SH3	18.9678	2.71901	17.1564	1.0978	12.9456
FRK	C1	Link2SH3	4.56196	0.29347	1.70153	0.137363	12.9456
HCK	N1	D120K	41.5382	7.20711	36.8407	2.90028	15.9285
LCK	N1	D120K	54.8278	8.00375	46.7103	2.57202	15.9285
BLK	N1	D120K	127.1	20.779	142.212	16.478	15.9285
LYN	N1	D120K	155.953	14.1083	215.924	28.4884	15.9285
FGR	N1	D120K	27.0663	2.58233	31.8573	9.95503	15.9285
YES	N1	D120K	31.1424	3.22544	22.9169	2.64817	15.9285
FYN	N1	D120K	164.906	11.0382	223.075	18.9627	15.9285
SRMS	N1	D120K	148.695	20.8564	235.252	23.3188	15.9285
FRK	N1	D120K	18.7929	4.41016	18.2343	4.54702	15.9285
HCK	C1	D120K	47.1997	6.30844	46.3729	4.52731	15.9285
LCK	C1	D120K	57.0183	7.01749	58.3962	6.81769	15.9285
BLK	C1	D120K	157.009	26.5591	165.681	31.2874	15.9285
LYN	C1	D120K	46.4263	9.75509	49.3636	3.83487	15.9285
FGR	C1	D120K	34.302	3.53027	34.4301	2.39075	15.9285
YES	C1	D120K	3.29787	0.418926	5.05563	0.591404	15.9285
FYN	C1	D120K	63.493	5.63911	104.746	10.4822	15.9285
SRMS	C1	D120K	62.9895	5.35452	107.5	9.3989	15.9285
FRK	C1	D120K	9.05862	1.45337	17.0433	1.98642	15.9285
HCK	N1	DIM-	37.1098	6.65948	41.146	3.25876	12.9456
LCK	N1	DIM-	59.6412	4.84047	31.1141	2.52632	12.9456
BLK	N1	DIM-	55.8163	7.51403	39.5735	2.98468	12.9456
LYN	N1	DIM-	97.4915	13.3979	98.4154	5.07656	12.9456
FGR	N1	DIM-	19.7595	3.15194	14.0247	2.56857	12.9456
YES	N1	DIM-	40.3306	6.10475	21.8373	2.69668	12.9456
FYN	N1	DIM-	70.327	9.61965	47.2696	6.8279	12.9456
SRMS	N1	DIM-	34.4541	4.1543	26.6644	1.39347	12.9456
FRK	N1	DIM-	7.63902	0.490178	8.0411	0.692926	12.9456
HCK	C1	DIM-	28.1146	3.47488	37.181	2.28451	12.9456
LCK	C1	DIM-	42.9348	4.23008	31.5719	2.12915	12.9456
BLK	C1	DIM-	74.5738	6.09482	71.5947	5.66487	12.9456
LYN	C1	DIM-	32.7294	7.45773	39.1678	1.71258	12.9456
FGR	C1	DIM-	27.8845	1.75671	36.8551	2.51658	12.9456
YES	C1	DIM-	3.0475	0.3193	2.39859	0.169323	12.9456
FYN	C1	DIM-	12.7314	1.54414	11.0898	0.819407	12.9456
SRMS	C1	DIM-	18.9678	2.71901	17.2251	1.24674	12.9456
FRK	C1	DIM-	4.56196	0.29347	3.00281	0.309131	12.9456
HCK	N1	W333K	62.8617	9.34869	75.4143	9.41591	39.2609
LCK	N1	W333K	136.906	11.4735	132.15	17.0245	39.2609
BLK	N1	W333K	54.0366	5.64148	70.5525	7.89608	39.2609
LYN	N1	W333K	121.936	12.4051	208.765	14.719	39.2609
FGR	N1	W333K	35.0055	3.40455	42.8951	5.94561	39.2609
YES	N1	W333K	54.4405	5.41693	65.0814	10.1401	39.2609
FYN	N1	W333K	101.525	9.44168	124.119	18.0605	39.2609
SRMS	N1	W333K	88.7582	10.9131	104.776	3.28002	39.2609
FRK	N1	W333K	12.9607	1.52418	11.0908	1.93892	39.2609
HCK	C1	W333K	31.2974	2.7596	46.0456	4.97667	39.2609
LCK	C1	W333K	67.6023	4.28981	69.9951	9.05609	39.2609
BLK	C1	W333K	46.4232	4.32391	78.1228	13.8849	39.2609
LYN	C1	W333K	33.9449	3.35473	63.7951	8.08278	39.2609
FGR	C1	W333K	8.09886	1.00963	10.4226	1.72173	39.2609
YES	C1	W333K	3.93224	0.54652	5.46142	0.600918	39.2609
FYN	C1	W333K	16.8785	1.5972	18.8017	3.13213	39.2609
SRMS	C1	W333K	42.0716	2.55767	55.3902	5.00713	39.2609
FRK	C1	W333K	8.36941	1.02332	9.59419	1.61188	39.2609
HCK	N1	D120K	37.7236	2.41239	43.5858	3.77755	7.91931
LCK	N1	D120K	105.348	12.179	143.047	10.8871	7.91931
BLK	N1	D120K	54.7806	5.82206	76.5822	5.62327	7.91931
LYN	N1	D120K	76.0472	7.64983	88.6114	8.21586	7.91931
FGR	N1	D120K	27.8455	2.98174	40.9221	2.92629	7.91931
YES	N1	D120K	23.545	0.866381	22.5725	1.64158	7.91931
FYN	N1	D120K	79.2326	10.8157	105.803	8.32204	7.91931
SRMS	N1	D120K	49.7081	2.70696	62.5471	4.6418	7.91931
FRK	N1	D120K	6.8264	0.39614	12.9446	1.07224	7.91931
HCK	C1	D120K	36.8264	5.14765	61.5792	6.06133	7.91931
LCK	C1	D120K	51.4469	6.79763	86.0694	7.97801	7.91931
BLK	C1	D120K	85.133	8.68512	101.498	6.84123	7.91931
LYN	C1	D120K	29.0739	4.19321	49.5193	3.23615	7.91931
FGR	C1	D120K	26.8754	1.85339	45.2532	4.04674	7.91931
YES	C1	D120K	2.33367	0.201661	4.42085	0.322774	7.91931
FYN	C1	D120K	15.153	2.38969	30.2257	2.50806	7.91931
SRMS	C1	D120K	26.3506	3.02186	25.6555	2.21766	7.91931
FRK	C1	D120K	6.90435	0.590062	15.522	2.19602	7.91931
HCK	N1	DLink1PH	37.7236	2.41239	49.868	5.58535	7.91931
LCK	N1	DLink1PH	105.348	12.179	89.0184	6.06435	7.91931
BLK	N1	DLink1PH	54.7806	5.82206	110.89	10.7346	7.91931
LYN	N1	DLink1PH	76.0472	7.64983	118.685	10.7279	7.91931
FGR	N1	DLink1PH	27.8455	2.98174	55.2037	3.75405	7.91931
YES	N1	DLink1PH	23.545	0.866381	26.9234	2.00629	7.91931
FYN	N1	DLink1PH	79.2326	10.8157	92.1567	7.01477	7.91931
SRMS	N1	DLink1PH	49.7081	2.70696	82.1291	6.12063	7.91931
FRK	N1	DLink1PH	6.8264	0.39614	12.9758	0.85019	7.91931
HCK	C1	DLink1PH	36.8264	5.14765	38.0236	4.6114	7.91931
LCK	C1	DLink1PH	51.4469	6.79763	27.5907	1.51132	7.91931
BLK	C1	DLink1PH	85.133	8.68512	112.925	17.4782	7.91931
LYN	C1	DLink1PH	29.0739	4.19321	41.3879	3.49492	7.91931
FGR	C1	DLink1PH	26.8754	1.85339	24.1407	1.84126	7.91931
YES	C1	DLink1PH	2.33367	0.201661	1.56307	0.234222	7.91931
FYN	C1	DLink1PH	15.153	2.38969	6.05446	0.595959	7.91931
SRMS	C1	DLink1PH	26.3506	3.02186	27.4639	1.70018	7.91931
FRK	C1	DLink1PH	6.90435	0.590062	4.93157	0.318164	7.91931
HCK	N1	D120K	60.5683	10.4235	74.3502	5.27528	38.468
LCK	N1	D120K	126.858	11.3687	124.701	4.14707	38.468
BLK	N1	D120K	92.3147	6.98048	118.241	19.2786	38.468
LYN	N1	D120K	64.7575	6.1365	68.9567	6.28433	38.468
FGR	N1	D120K	38.6842	4.38792	31.8985	1.81257	38.468
YES	N1	D120K	57.1564	5.93458	57.201	8.03942	38.468
FYN	N1	D120K	61.1751	5.87929	66.4276	3.03765	38.468
SRMS	N1	D120K	49.6006	5.29222	44.4344	2.18642	38.468
FRK	N1	D120K	14.9727	1.51314	16.5519	2.40147	38.468
HCK	C1	D120K	37.6895	3.53951	52.0366	4.02246	38.468
LCK	C1	D120K	59.3245	6.82959	74.9733	3.29605	38.468
BLK	C1	D120K	96.0443	12.2849	107.777	13.8984	38.468
LYN	C1	D120K	21.9292	3.08384	24.4585	1.0565	38.468
FGR	C1	D120K	24.5013	3.39922	44.208	3.32507	38.468
YES	C1	D120K	4.17361	0.321088	8.51379	1.10428	38.468
FYN	C1	D120K	9.91359	1.0456	14.69	1.2651	38.468
SRMS	C1	D120K	27.2512	1.9243	25.8455	1.85986	38.468
FRK	C1	D120K	9.27734	0.243841	20.286	2.78908	38.468
HCK	N1	DIM-	41.5382	7.20711	41.6373	3.25789	15.9285
LCK	N1	DIM-	54.8278	8.00375	30.7187	2.09224	15.9285
BLK	N1	DIM-	127.1	20.779	128.611	8.76374	15.9285
LYN	N1	DIM-	155.953	14.1083	268.147	24.0767	15.9285
FGR	N1	DIM-	27.0663	2.58233	20.9982	3.38208	15.9285
YES	N1	DIM-	31.1424	3.22544	28.9158	2.61105	15.9285
FYN	N1	DIM-	164.906	11.0382	168.709	28.1118	15.9285
SRMS	N1	DIM-	148.695	20.8564	187.894	26.7119	15.9285
FRK	N1	DIM-	18.7929	4.41016	30.3555	8.56417	15.9285
HCK	C1	DIM-	47.1997	6.30844	54.4406	6.27627	15.9285
LCK	C1	DIM-	57.0183	7.01749	23.4272	2.12921	15.9285
BLK	C1	DIM-	157.009	26.5591	163.751	25.4442	15.9285
LYN	C1	DIM-	46.4263	9.75509	206.172	23.7133	15.9285
FGR	C1	DIM-	34.302	3.53027	49.5589	3.17774	15.9285
YES	C1	DIM-	3.29787	0.418926	4.33882	0.283566	15.9285
FYN	C1	DIM-	63.493	5.63911	73.3879	13.4305	15.9285
SRMS	C1	DIM-	62.9895	5.35452	77.9706	6.40336	15.9285
FRK	C1	DIM-	9.05862	1.45337	8.49923	0.698619	15.9285
HCK	N1	DIM-	48.529	7.39645	43.8732	6.39329	33.975
LCK	N1	DIM-	102.803	6.75048	59.3626	6.69016	33.975
BLK	N1	DIM-	76.7248	21.0952	18.0377	1.65819	33.975
LYN	N1	DIM-	154.233	17.0788	124.08	5.84415	33.975
FGR	N1	DIM-	30.265	3.8506	24.5307	2.83027	33.975
YES	N1	DIM-	56.064	6.04407	32.3933	2.01538	33.975
FYN	N1	DIM-	151.71	17.1175	92.619	4.71946	33.975
SRMS	N1	DIM-	109.506	11.1985	67.7623	3.72383	33.975
FRK	N1	DIM-	16.104	2.11011	16.1185	1.91322	33.975
HCK	C1	DIM-	51.764	4.23456	58.7781	5.17115	33.975
LCK	C1	DIM-	62.8367	4.73351	47.567	4.89045	33.975
BLK	C1	DIM-	91.8071	6.37125	88.3248	4.0322	33.975
LYN	C1	DIM-	38.9191	4.1005	46.2233	4.36219	33.975
FGR	C1	DIM-	10.877	0.673607	8.46368	0.819042	33.975
YES	C1	DIM-	3.34766	0.524638	3.4619	0.285533	33.975
FYN	C1	DIM-	28.5042	2.60168	17.5144	1.20815	33.975
SRMS	C1	DIM-	60.237	4.5685	34.0004	4.07594	33.975
FRK	C1	DIM-	8.30871	1.0374	5.61442	0.548282	33.975
HCK	N1	DLink1PH	31.0131	5.87758	49.3615	3.5608	10.8039
LCK	N1	DLink1PH	33.3477	4.27183	41.549	3.15083	10.8039
BLK	N1	DLink1PH	33.0705	4.52609	121.215	14.5992	10.8039
LYN	N1	DLink1PH	22.9608	4.55426	30.1273	4.92823	10.8039
FGR	N1	DLink1PH	24.2227	4.05116	55.4124	3.29083	10.8039
YES	N1	DLink1PH	22.4107	4.5378	25.4812	2.05582	10.8039
FYN	N1	DLink1PH	38.8125	8.10486	47.3791	6.25574	10.8039
SRMS	N1	DLink1PH	39.2651	8.13278	64.8497	8.34516	10.8039
FRK	N1	DLink1PH	7.84134	1.67033	9.17941	0.908427	10.8039
HCK	C1	DLink1PH	48.3865	8.60004	50.2288	4.13594	10.8039
LCK	C1	DLink1PH	30.7943	3.88517	18.5885	1.27657	10.8039
BLK	C1	DLink1PH	45.5392	5.31084	59.9817	9.17612	10.8039
LYN	C1	DLink1PH	12.3379	1.27592	10.5224	3.01008	10.8039
FGR	C1	DLink1PH	9.73471	1.33303	7.47033	1.25126	10.8039
YES	C1	DLink1PH	2.97015	0.377189	3.37445	0.701949	10.8039
FYN	C1	DLink1PH	11.6533	2.02869	4.84612	0.743524	10.8039
SRMS	C1	DLink1PH	16.0833	2.78818	23.7782	2.94966	10.8039
FRK	C1	DLink1PH	7.86113	1.23208	4.65483	0.306475	10.8039
HCK	N1	DomDIM	62.0732	6.45219	5.58658	0.68716	21.0172
LCK	N1	DomDIM	31.5521	5.67391	4.24577	0.72414	21.0172
BLK	N1	DomDIM	101.272	4.60017	5.7982	0.896897	21.0172
LYN	N1	DomDIM	109.351	7.04137	5.87211	0.888736	21.0172
FGR	N1	DomDIM	22.874	4.77327	1.85316	0.432962	21.0172
YES	N1	DomDIM	43.9817	6.9462	3.16822	0.328362	21.0172
FYN	N1	DomDIM	65.6909	16.0557	4.41145	0.337997	21.0172
SRMS	N1	DomDIM	91.4405	11.1343	6.47368	0.890702	21.0172
FRK	N1	DomDIM	20.1194	1.08306	2.85763	0.30154	21.0172
HCK	C1	DomDIM	54.6324	3.28009	17.001	6.57674	21.0172
LCK	C1	DomDIM	29.8677	2.81155	2.23637	0.209522	21.0172
BLK	C1	DomDIM	104.477	13.818	36.4669	4.37144	21.0172
LYN	C1	DomDIM	33.598	2.04445	6.27107	0.743701	21.0172
FGR	C1	DomDIM	16.7012	2.12828	6.04875	0.77771	21.0172
YES	C1	DomDIM	3.48352	0.295361	1.32516	0.201705	21.0172
FYN	C1	DomDIM	20.7898	1.15359	1.662	0.182632	21.0172
SRMS	C1	DomDIM	44.9155	1.45749	8.81261	0.522898	21.0172
FRK	C1	DomDIM	8.80723	0.643931	3.65368	0.34207	21.0172
HCK	N1	DomDIM	46.9638	7.48225	6.91029	0.445732	29.4054
LCK	N1	DomDIM	90.478	11.5652	7.37672	0.363194	29.4054
BLK	N1	DomDIM	83.4438	11.283	4.06523	1.1112	29.4054
LYN	N1	DomDIM	118.434	13.9705	6.53485	1.11557	29.4054
FGR	N1	DomDIM	36.8492	4.36418	3.91605	0.370032	29.4054
YES	N1	DomDIM	68.7267	7.01285	2.74223	0.549635	29.4054
FYN	N1	DomDIM	152.719	17.4386	8.35749	1.57921	29.4054
SRMS	N1	DomDIM	85.4993	13.0002	10.3514	1.8974	29.4054
FRK	N1	DomDIM	13.6302	1.22143	3.25402	0.48945	29.4054
HCK	C1	DomDIM	40.5639	5.08014	17.8811	4.28834	29.4054
LCK	C1	DomDIM	50.2345	6.53463	4.25662	0.396588	29.4054
BLK	C1	DomDIM	76.5245	6.31462	14.6169	3.74843	29.4054
LYN	C1	DomDIM	40.9564	3.67782	7.88295	1.25819	29.4054
FGR	C1	DomDIM	16.8759	2.74435	11.1581	1.01521	29.4054
YES	C1	DomDIM	4.06485	0.297808	2.61858	0.419177	29.4054
FYN	C1	DomDIM	20.9872	1.94339	1.81104	0.304833	29.4054
SRMS	C1	DomDIM	54.1703	4.99023	11.0582	2.11729	29.4054
FRK	C1	DomDIM	9.74708	0.724015	6.98675	1.15387	29.4054
HCK	N1	DPHLink2	46.9638	7.48225	31.9098	1.83209	29.4054
LCK	N1	DPHLink2	90.478	11.5652	21.6512	1.05663	29.4054
BLK	N1	DPHLink2	83.4438	11.283	44.6205	5.60248	29.4054
LYN	N1	DPHLink2	118.434	13.9705	35.598	3.61958	29.4054
FGR	N1	DPHLink2	36.8492	4.36418	12.7196	0.689158	29.4054
YES	N1	DPHLink2	68.7267	7.01285	10.5417	0.805714	29.4054
FYN	N1	DPHLink2	152.719	17.4386	96.6356	11.3637	29.4054
SRMS	N1	DPHLink2	85.4993	13.0002	17.62	2.16368	29.4054
FRK	N1	DPHLink2	13.6302	1.22143	8.11115	0.66702	29.4054
HCK	C1	DPHLink2	40.5639	5.08014	18.3259	3.41152	29.4054
LCK	C1	DPHLink2	50.2345	6.53463	11.7709	0.439772	29.4054
BLK	C1	DPHLink2	76.5245	6.31462	29.1494	2.05025	29.4054
LYN	C1	DPHLink2	40.9564	3.67782	5.94802	0.535668	29.4054
FGR	C1	DPHLink2	16.8759	2.74435	5.40288	0.65354	29.4054
YES	C1	DPHLink2	4.06485	0.297808	3.04407	0.227819	29.4054
FYN	C1	DPHLink2	20.9872	1.94339	5.03378	0.549478	29.4054
SRMS	C1	DPHLink2	54.1703	4.99023	12.2875	1.4569	29.4054
FRK	C1	DPHLink2	9.74708	0.724015	1.79301	0.196092	29.4054
HCK	N1	DPH	50.9463	9.82641	70.7371	4.48488	16.9673
LCK	N1	DPH	33.2543	6.34001	38.3791	1.92872	16.9673
BLK	N1	DPH	29.5196	5.58023	54.5379	9.51173	16.9673
LYN	N1	DPH	114.36	17.1559	127.714	10.3829	16.9673
FGR	N1	DPH	16.7717	4.26117	36.4133	3.09434	16.9673
YES	N1	DPH	13.9671	2.83582	8.26921	1.32341	16.9673
FYN	N1	DPH	57.1006	8.93437	53.1333	11.6755	16.9673
SRMS	N1	DPH	58.0342	11.3795	94.5159	16.0636	16.9673
FRK	N1	DPH	5.45641	0.842691	6.38419	0.995956	16.9673
HCK	C1	DPH	22.9874	5.46995	43.5635	7.16853	16.9673
LCK	C1	DPH	37.7765	7.18679	42.7785	3.73369	16.9673
BLK	C1	DPH	49.7863	7.85745	55.6143	6.12348	16.9673
LYN	C1	DPH	24.1398	4.18057	27.0678	2.46952	16.9673
FGR	C1	DPH	2.48568	0.305163	2.02729	0.0781573	16.9673
YES	C1	DPH	2.33207	0.355377	1.81911	0.43772	16.9673
FYN	C1	DPH	19.5099	2.76192	5.20645	0.455419	16.9673
SRMS	C1	DPH	55.4119	10.1467	53.4148	8.30778	16.9673
FRK	C1	DPH	5.17721	0.604954	2.71058	0.45561	16.9673
HCK	N1	DPH	37.9151	5.42954	45.6372	8.69743	14.9666
LCK	N1	DPH	50.7662	9.96724	36.962	6.57411	14.9666
BLK	N1	DPH	78.56	10.1546	71.1198	9.06583	14.9666
LYN	N1	DPH	84.0819	9.7887	116.083	15.8972	14.9666
FGR	N1	DPH	30.0531	6.47471	42.0878	7.33162	14.9666
YES	N1	DPH	39.1994	5.03789	29.9904	3.38684	14.9666
FYN	N1	DPH	102.185	9.92832	111.48	15.4244	14.9666
SRMS	N1	DPH	64.8042	8.91427	112.64	11.5405	14.9666
FRK	N1	DPH	10.3796	0.592071	15.5663	1.65591	14.9666
HCK	C1	DPH	48.4444	8.66973	45.0255	6.85527	14.9666
LCK	C1	DPH	50.292	7.53292	22.1691	3.66957	14.9666
BLK	C1	DPH	77.7358	3.35218	81.9802	7.45595	14.9666
LYN	C1	DPH	23.2074	2.52605	19.2984	2.2986	14.9666
FGR	C1	DPH	19.9319	3.16283	18.8736	2.96296	14.9666
YES	C1	DPH	3.84443	0.207543	2.07561	0.235851	14.9666
FYN	C1	DPH	30.7323	1.55428	10.4847	0.959097	14.9666
SRMS	C1	DPH	43.8084	1.75909	44.9774	2.86779	14.9666
FRK	C1	DPH	6.25727	0.352116	4.0079	0.612665	14.9666
HCK	N1	DPHLink2	79.771	10.2316	39.3444	4.27038	37.8613
LCK	N1	DPHLink2	106.479	10.8084	21.3284	2.24376	37.8613
BLK	N1	DPHLink2	123.275	8.92938	39.9637	4.00562	37.8613
LYN	N1	DPHLink2	116.735	22.4902	35.2313	4.29746	37.8613
FGR	N1	DPHLink2	47.0692	6.771	15.551	1.55929	37.8613
YES	N1	DPHLink2	20.2007	0.873145	5.34998	0.636127	37.8613
FYN	N1	DPHLink2	170.395	26.066	97.0176	12.3637	37.8613
SRMS	N1	DPHLink2	99.1698	13.526	18.5545	2.37183	37.8613
FRK	N1	DPHLink2	69.1952	6.15613	11.2366	1.1416	37.8613
HCK	C1	DPHLink2	46.6081	10.9818	17.8712	3.36416	37.8613
LCK	C1	DPHLink2	73.3412	10.2647	11.6496	1.91826	37.8613
BLK	C1	DPHLink2	117.468	5.24691	26.1873	2.31556	37.8613
LYN	C1	DPHLink2	35.8365	5.67628	5.11857	0.73312	37.8613
FGR	C1	DPHLink2	20.2479	1.26398	5.11308	0.516452	37.8613
YES	C1	DPHLink2	10.3752	1.41498	1.09971	0.107696	37.8613
FYN	C1	DPHLink2	28.6256	4.98398	2.8965	0.38972	37.8613
SRMS	C1	DPHLink2	59.5332	7.71291	12.3398	2.01659	37.8613
FRK	C1	DPHLink2	6.6681	0.355187	1.71627	0.474131	37.8613
HCK	N1	DSH3	23.4655	2.93206	42.1382	4.96095	17.53
LCK	N1	DSH3	58.8322	6.38842	56.0773	5.65363	17.53
BLK	N1	DSH3	30.5641	7.25718	46.1127	11.3825	17.53
LYN	N1	DSH3	46.4557	5.57279	252.699	30.315	17.53
FGR	N1	DSH3	16.1271	1.74487	14.6219	1.46609	17.53
YES	N1	DSH3	28.9773	6.8879	91.2408	22.1871	17.53
FYN	N1	DSH3	45.3654	4.85156	70.2882	8.7726	17.53
SRMS	N1	DSH3	30.8722	4.0586	83.8248	10.5168	17.53
FRK	N1	DSH3	5.72877	1.25096	14.824	3.6774	17.53
HCK	C1	DSH3	23.2869	1.9134	61.9695	5.55469	17.53
LCK	C1	DSH3	41.9235	5.69102	47.8627	4.6109	17.53
BLK	C1	DSH3	48.719	9.64843	86.4632	16.3671	17.53
LYN	C1	DSH3	15.2633	2.49906	92.3842	11.0308	17.53
FGR	C1	DSH3	5.66055	0.678415	24.0606	2.34755	17.53
YES	C1	DSH3	2.61978	0.556492	19.2151	4.64607	17.53
FYN	C1	DSH3	12.4466	1.55206	23.3941	2.7384	17.53
SRMS	C1	DSH3	27.1046	3.49685	61.2554	5.55915	17.53
FRK	C1	DSH3	3.60245	0.826364	26.4527	6.40863	17.53
HCK	N1	DSH3	36.1601	2.09247	50.2806	4.50347	21.1051
LCK	N1	DSH3	41.2084	2.54031	29.7796	2.78157	21.1051
BLK	N1	DSH3	36.877	8.90768	29.8007	1.59411	21.1051
LYN	N1	DSH3	93.5858	18.959	157.134	14.0721	21.1051
FGR	N1	DSH3	23.8796	1.82252	18.9459	0.870306	21.1051
YES	N1	DSH3	18.2722	5.12726	48.7574	4.00012	21.1051
FYN	N1	DSH3	97.7073	13.7637	38.1161	4.44338	21.1051
SRMS	N1	DSH3	73.8165	10.4683	57.512	6.29976	21.1051
FRK	N1	DSH3	6.40287	1.13454	6.10581	0.447455	21.1051
HCK	C1	DSH3	41.9541	2.42516	71.4599	2.1969	21.1051
LCK	C1	DSH3	51.6749	3.0104	35.6043	1.98837	21.1051
BLK	C1	DSH3	52.2383	6.93645	46.5586	2.79622	21.1051
LYN	C1	DSH3	16.7989	2.01328	34.2177	4.00928	21.1051
FGR	C1	DSH3	17.4619	1.44299	24.0555	1.48329	21.1051
YES	C1	DSH3	1.81717	0.326208	7.17152	0.769652	21.1051
FYN	C1	DSH3	27.8809	4.49604	13.2067	1.03741	21.1051
SRMS	C1	DSH3	51.5892	4.67494	38.8533	2.43159	21.1051
FRK	C1	DSH3	3.90691	0.677215	13.8763	1.12737	21.1051
HCK	N1	W333K	36.1601	2.09247	46.9237	3.29773	21.1051
LCK	N1	W333K	41.2084	2.54031	43.7619	2.70151	21.1051
BLK	N1	W333K	36.877	8.90768	48.5284	4.88933	21.1051
LYN	N1	W333K	93.5858	18.959	111.524	15.4001	21.1051
FGR	N1	W333K	23.8796	1.82252	26.0462	1.88332	21.1051
YES	N1	W333K	18.2722	5.12726	37.2199	3.16719	21.1051
FYN	N1	W333K	97.7073	13.7637	86.9279	19.5106	21.1051
SRMS	N1	W333K	73.8165	10.4683	88.6396	13.3808	21.1051
FRK	N1	W333K	6.40287	1.13454	7.78444	0.594963	21.1051
HCK	C1	W333K	41.9541	2.42516	40.1151	7.63285	21.1051
LCK	C1	W333K	51.6749	3.0104	50.9556	3.68243	21.1051
BLK	C1	W333K	52.2383	6.93645	64.3556	6.20195	21.1051
LYN	C1	W333K	16.7989	2.01328	18.8355	2.72433	21.1051
FGR	C1	W333K	17.4619	1.44299	19.276	1.52355	21.1051
YES	C1	W333K	1.81717	0.326208	3.80565	0.299949	21.1051
FYN	C1	W333K	27.8809	4.49604	25.562	3.7255	21.1051
SRMS	C1	W333K	51.5892	4.67494	64.4419	6.95018	21.1051
FRK	C1	W333K	3.90691	0.677215	6.28706	0.486711	21.1051
HCK	N1	Link2SH3	35.8032	3.90476	13.2459	0.759158	14.4715
LCK	N1	Link2SH3	112.704	8.11936	25.3035	0.939109	14.4715
BLK	N1	Link2SH3	55.9923	7.76769	13.797	1.15659	14.4715
LYN	N1	Link2SH3	84.3769	10.5	28.1956	2.32083	14.4715
FGR	N1	Link2SH3	23.4098	1.94521	7.9241	0.516161	14.4715
YES	N1	Link2SH3	48.119	6.36737	5.88048	0.543327	14.4715
FYN	N1	Link2SH3	68.586	13.478	14.0806	1.35366	14.4715
SRMS	N1	Link2SH3	183.131	18.186	80.0795	7.4797	14.4715
FRK	N1	Link2SH3	11.1092	0.7526	3.46548	0.139822	14.4715
HCK	C1	Link2SH3	35.2193	8.35306	33.2977	2.16206	14.4715
LCK	C1	Link2SH3	49.1432	7.07053	12.0309	0.408887	14.4715
BLK	C1	Link2SH3	75.3275	9.84361	50.6257	4.87747	14.4715
LYN	C1	Link2SH3	34.5156	3.94796	25.9386	3.81278	14.4715
FGR	C1	Link2SH3	15.1444	1.96813	9.63182	0.439882	14.4715
YES	C1	Link2SH3	2.35775	0.273638	1.03632	0.112201	14.4715
FYN	C1	Link2SH3	17.0999	2.65943	4.481	0.657285	14.4715
SRMS	C1	Link2SH3	37.9205	3.13663	33.917	2.63879	14.4715
FRK	C1	Link2SH3	7.62297	0.503699	2.11534	0.194606	14.4715
HCK	N1	Link2SH3	50.1407	4.33259	14.0319	2.12542	39.699
LCK	N1	Link2SH3	122.333	6.85861	17.6089	1.16183	39.699
BLK	N1	Link2SH3	28.8834	11.1079	15.0903	1.94589	39.699
LYN	N1	Link2SH3	66.2017	12.8302	21.0509	3.39492	39.699
FGR	N1	Link2SH3	38.288	4.22797	8.8395	0.284385	39.699
YES	N1	Link2SH3	60.3234	9.08884	8.12756	0.949484	39.699
FYN	N1	Link2SH3	50.0687	9.17499	8.50436	1.09045	39.699
SRMS	N1	Link2SH3	44.896	7.63192	25.9393	1.41106	39.699
FRK	N1	Link2SH3	11.4022	1.7094	4.58777	0.608435	39.699
HCK	C1	Link2SH3	49.0653	6.19438	24.7922	1.68151	39.699
LCK	C1	Link2SH3	48.0913	3.14336	7.99515	0.411224	39.699
BLK	C1	Link2SH3	60.7064	5.73626	40.5971	4.3105	39.699
LYN	C1	Link2SH3	18.5866	4.46495	10.2623	0.386756	39.699
FGR	C1	Link2SH3	10.3355	0.655351	2.90472	0.196334	39.699
YES	C1	Link2SH3	4.84996	0.600099	1.96818	0.28891	39.699
FYN	C1	Link2SH3	10.2974	1.66456	3.16337	0.0975422	39.699
SRMS	C1	Link2SH3	20.1631	3.73692	10.3175	0.675293	39.699
FRK	C1	Link2SH3	7.65963	0.92649	2.55874	0.276002	39.699
HCK	N1	W333K	24.966	4.32473	29.6986	4.46156	15.7096
LCK	N1	W333K	51.7348	4.78484	46.6578	4.67558	15.7096
BLK	N1	W333K	74.2652	12.0816	71.8795	5.50859	15.7096
LYN	N1	W333K	106.647	16.6708	132.714	6.41447	15.7096
FGR	N1	W333K	18.6458	5.51333	21.392	2.20359	15.7096
YES	N1	W333K	43.6134	4.82548	49.5988	5.38286	15.7096
FYN	N1	W333K	106.716	14.5443	78.7991	4.11282	15.7096
SRMS	N1	W333K	64.4646	11.6403	53.9246	4.2932	15.7096
FRK	N1	W333K	11.5045	1.25073	11.3367	1.24126	15.7096
HCK	C1	W333K	16.665	2.72919	21.5485	2.31578	15.7096
LCK	C1	W333K	44.1405	3.82766	42.7011	4.58065	15.7096
BLK	C1	W333K	77.4983	6.87891	57.412	5.8652	15.7096
LYN	C1	W333K	15.0043	1.85216	22.5957	2.27147	15.7096
FGR	C1	W333K	13.255	1.4408	14.247	1.47813	15.7096
YES	C1	W333K	2.47685	0.43999	3.61985	0.22966	15.7096
FYN	C1	W333K	23.5877	3.02686	19.254	1.53868	15.7096
SRMS	C1	W333K	47.7552	4.80097	38.362	4.15693	15.7096
FRK	C1	W333K	4.85523	0.372706	5.68119	0.656966	15.7096

## Sheet: SKAP1 vs SKAP2
SRC	Position	Mutant	Mean SKAP1	SEM1	Mean SKAP2	SEM2	Threshold
HCK	N1	DomDIM	2.18178	0.385789	1.71401	0.274887	26.6457
LCK	N1	DomDIM	5.43509	0.326621	3.65315	0.635056	26.6457
BLK	N1	DomDIM	3.33155	0.362603	1.68153	0.103216	26.6457
LYN	N1	DomDIM	7.35517	1.04704	4.32379	0.456911	26.6457
FGR	N1	DomDIM	2.78215	0.407435	2.12485	0.303443	26.6457
YES	N1	DomDIM	2.7615	0.474066	1.70337	0.212018	26.6457
FYN	N1	DomDIM	9.02235	0.998645	3.27291	0.422607	26.6457
SRMS	N1	DomDIM	6.68609	0.531426	4.78417	0.588373	26.6457
FRK	N1	DomDIM	3.33508	0.423971	6.2057	0.451621	26.6457
HCK	C1	DomDIM	9.70454	1.58574	39.2372	3.32858	26.6457
LCK	C1	DomDIM	4.18207	0.409013	8.88766	0.976457	26.6457
BLK	C1	DomDIM	22.6989	1.35793	25.4048	2.57944	26.6457
LYN	C1	DomDIM	7.08131	0.461536	14.7458	1.32904	26.6457
FGR	C1	DomDIM	9.23281	0.946004	70.3513	10.0627	26.6457
YES	C1	DomDIM	2.44748	0.842601	12.7159	0.811561	26.6457
FYN	C1	DomDIM	2.71963	0.117417	7.88811	0.709324	26.6457
SRMS	C1	DomDIM	12.3415	0.701028	4.48906	0.366448	26.6457
FRK	C1	DomDIM	4.88593	0.175179	51.1383	3.1053	26.6457
HCK	N1	DPH	45.6372	8.69743	97.3243	10.3927	14.9666
LCK	N1	DPH	36.962	6.57411	93.6634	7.14378	14.9666
BLK	N1	DPH	71.1198	9.06583	137.318	8.63607	14.9666
LYN	N1	DPH	116.083	15.8972	175.932	31.0092	14.9666
FGR	N1	DPH	42.0878	7.33162	71.441	4.63565	14.9666
YES	N1	DPH	29.9904	3.38684	31.3683	2.9694	14.9666
FYN	N1	DPH	111.48	15.4244	112.959	23.6089	14.9666
SRMS	N1	DPH	112.64	11.5405	90.961	14.9879	14.9666
FRK	N1	DPH	15.5663	1.65591	34.9029	4.27511	14.9666
HCK	C1	DPH	45.0255	6.85527	216.779	28.2717	14.9666
LCK	C1	DPH	22.1691	3.66957	117.696	10.6872	14.9666
BLK	C1	DPH	81.9802	7.45595	263.428	21.6633	14.9666
LYN	C1	DPH	19.2984	2.2986	88.295	13.053	14.9666
FGR	C1	DPH	18.8736	2.96296	187.379	22.0596	14.9666
YES	C1	DPH	2.07561	0.235851	7.46963	1.42614	14.9666
FYN	C1	DPH	10.4847	0.959097	32.5393	5.5214	14.9666
SRMS	C1	DPH	44.9774	2.86779	102.274	10.9964	14.9666
FRK	C1	DPH	4.0079	0.612665	16.7375	2.366	14.9666
HCK	N1	DSH3	42.1382	4.96095	12.6698	0.742546	17.53
LCK	N1	DSH3	56.0773	5.65363	23.145	1.5648	17.53
BLK	N1	DSH3	46.1127	11.3825	7.29795	0.512993	17.53
LYN	N1	DSH3	252.699	30.315	19.4851	2.82363	17.53
FGR	N1	DSH3	14.6219	1.46609	4.96985	0.328314	17.53
YES	N1	DSH3	91.2408	22.1871	11.1386	0.410851	17.53
FYN	N1	DSH3	70.2882	8.7726	3.04775	0.111021	17.53
SRMS	N1	DSH3	83.8248	10.5168	11.2946	0.701555	17.53
FRK	N1	DSH3	14.824	3.6774	15.7661	0.62472	17.53
HCK	C1	DSH3	61.9695	5.55469	98.0331	4.76336	17.53
LCK	C1	DSH3	47.8627	4.6109	44.1349	4.62638	17.53
BLK	C1	DSH3	86.4632	16.3671	53.5089	6.80598	17.53
LYN	C1	DSH3	92.3842	11.0308	43.5364	1.12347	17.53
FGR	C1	DSH3	24.0606	2.34755	78.6286	4.37123	17.53
YES	C1	DSH3	19.2151	4.64607	56.5787	2.08692	17.53
FYN	C1	DSH3	23.3941	2.7384	6.61999	0.437963	17.53
SRMS	C1	DSH3	61.2554	5.55915	23.6309	0.728048	17.53
FRK	C1	DSH3	26.4527	6.40863	75.7562	3.21293	17.53
HCK	N1	W333K	75.4143	9.41591	66.0186	2.82244	39.2609
LCK	N1	W333K	132.15	17.0245	282.733	18.7801	39.2609
BLK	N1	W333K	70.5525	7.89608	58.6616	6.89185	39.2609
LYN	N1	W333K	208.765	14.719	161.709	16.6046	39.2609
FGR	N1	W333K	42.8951	5.94561	75.0588	5.21841	39.2609
YES	N1	W333K	65.0814	10.1401	29.2804	4.09887	39.2609
FYN	N1	W333K	124.119	18.0605	83.5739	4.4489	39.2609
SRMS	N1	W333K	104.776	3.28002	76.261	3.6383	39.2609
FRK	N1	W333K	11.0908	1.93892	19.1453	1.81956	39.2609
HCK	C1	W333K	46.0456	4.97667	101.238	15.3353	39.2609
LCK	C1	W333K	69.9951	9.05609	223.382	17.6153	39.2609
BLK	C1	W333K	78.1228	13.8849	102.575	10.5868	39.2609
LYN	C1	W333K	63.7951	8.08278	95.5258	7.22612	39.2609
FGR	C1	W333K	10.4226	1.72173	40.3842	3.50049	39.2609
YES	C1	W333K	5.46142	0.600918	11.0338	1.07867	39.2609
FYN	C1	W333K	18.8017	3.13213	41.6549	1.68659	39.2609
SRMS	C1	W333K	55.3902	5.00713	47.6876	2.59034	39.2609
FRK	C1	W333K	9.59419	1.61188	33.5112	3.50646	39.2609
HCK	N1	DPHLin2	39.3444	4.27038	43.6916	2.90779	37.8613
LCK	N1	DPHLin2	21.3284	2.24376	60.0283	6.87844	37.8613
BLK	N1	DPHLin2	39.9637	4.00562	50.3449	2.58414	37.8613
LYN	N1	DPHLin2	35.2313	4.29746	75.8859	6.47881	37.8613
FGR	N1	DPHLin2	15.551	1.55929	47.7013	3.69883	37.8613
YES	N1	DPHLin2	5.34998	0.636127	13.5518	0.847081	37.8613
FYN	N1	DPHLin2	97.0176	12.3637	113.586	6.89949	37.8613
SRMS	N1	DPHLin2	18.5545	2.37183	57.2914	1.7028	37.8613
FRK	N1	DPHLin2	11.2366	1.1416	14.2278	0.59517	37.8613
HCK	C1	DPHLin2	17.8712	3.36416	44.6847	4.14837	37.8613
LCK	C1	DPHLin2	11.6496	1.91826	47.5604	3.28727	37.8613
BLK	C1	DPHLin2	26.1873	2.31556	99.7612	10.9307	37.8613
LYN	C1	DPHLin2	5.11857	0.73312	54.3889	4.79016	37.8613
FGR	C1	DPHLin2	5.11308	0.516452	38.2437	5.63993	37.8613
YES	C1	DPHLin2	1.09971	0.107696	6.12573	0.744508	37.8613
FYN	C1	DPHLin2	2.8965	0.38972	22.556	1.58241	37.8613
SRMS	C1	DPHLin2	12.3398	2.01659	38.2799	2.72695	37.8613
FRK	C1	DPHLin2	1.71627	0.474131	3.099	0.63927	37.8613
HCK	N1	D120K	74.3502	5.27528	171.065	17.4936	38.468
LCK	N1	D120K	124.701	4.14707	197.695	7.58151	38.468
BLK	N1	D120K	118.241	19.2786	184.234	25.3972	38.468
LYN	N1	D120K	68.9567	6.28433	214.684	12.3801	38.468
FGR	N1	D120K	31.8985	1.81257	68.0457	3.03784	38.468
YES	N1	D120K	57.201	8.03942	59.8311	8.79852	38.468
FYN	N1	D120K	66.4276	3.03765	42.645	3.90717	38.468
SRMS	N1	D120K	44.4344	2.18642	37.9676	2.50725	38.468
FRK	N1	D120K	16.5519	2.40147	36.9816	4.76557	38.468
HCK	C1	D120K	52.0366	4.02246	259.625	23.7954	38.468
LCK	C1	D120K	74.9733	3.29605	273.511	12.1074	38.468
BLK	C1	D120K	107.777	13.8984	304.017	32.5646	38.468
LYN	C1	D120K	24.4585	1.0565	108.017	6.20985	38.468
FGR	C1	D120K	44.208	3.32507	314.126	16.7231	38.468
YES	C1	D120K	8.51379	1.10428	50.5276	6.65673	38.468
FYN	C1	D120K	14.69	1.2651	53.6387	3.27368	38.468
SRMS	C1	D120K	25.8455	1.85986	42.3632	2.04683	38.468
FRK	C1	D120K	20.286	2.78908	117.599	14.0907	38.468
HCK	N1	DLin1PH	49.3615	3.5608	14.3493	1.15171	10.8039
LCK	N1	DLin1PH	41.549	3.15083	30.9974	2.28974	10.8039
BLK	N1	DLin1PH	121.215	14.5992	38.521	3.41824	10.8039
LYN	N1	DLin1PH	30.1273	4.92823	15.9483	1.83777	10.8039
FGR	N1	DLin1PH	55.4124	3.29083	16.468	0.905516	10.8039
YES	N1	DLin1PH	25.4812	2.05582	4.47189	0.475817	10.8039
FYN	N1	DLin1PH	47.3791	6.25574	20.3019	1.97542	10.8039
SRMS	N1	DLin1PH	64.8497	8.34516	40.4742	5.24252	10.8039
FRK	N1	DLin1PH	9.17941	0.908427	5.78959	1.2263	10.8039
HCK	C1	DLin1PH	50.2288	4.13594	34.44	2.70974	10.8039
LCK	C1	DLin1PH	18.5885	1.27657	28.6337	3.2358	10.8039
BLK	C1	DLin1PH	59.9817	9.17612	40.0579	5.26983	10.8039
LYN	C1	DLin1PH	10.5224	3.01008	16.0463	5.19363	10.8039
FGR	C1	DLin1PH	7.47033	1.25126	8.83625	0.699939	10.8039
YES	C1	DLin1PH	3.37445	0.701949	2.69791	0.388857	10.8039
FYN	C1	DLin1PH	4.84612	0.743524	7.62413	0.84848	10.8039
SRMS	C1	DLin1PH	23.7782	2.94966	25.265	2.59642	10.8039
FRK	C1	DLin1PH	4.65483	0.306475	5.94751	0.430667	10.8039
HCK	N1	DIM-	43.8732	6.39329	30.975	3.28807	33.975
LCK	N1	DIM-	59.3626	6.69016	142.955	6.65287	33.975
BLK	N1	DIM-	18.0377	1.65819	36.573	1.95739	33.975
LYN	N1	DIM-	124.08	5.84415	127.034	7.39814	33.975
FGR	N1	DIM-	24.5307	2.83027	24.8002	3.78344	33.975
YES	N1	DIM-	32.3933	2.01538	18.2321	0.754806	33.975
FYN	N1	DIM-	92.619	4.71946	40.8045	2.2291	33.975
SRMS	N1	DIM-	67.7623	3.72383	54.3627	2.73724	33.975
FRK	N1	DIM-	16.1185	1.91322	10.2299	0.93909	33.975
HCK	C1	DIM-	58.7781	5.17115	70.3437	6.21661	33.975
LCK	C1	DIM-	47.567	4.89045	109.82	5.54203	33.975
BLK	C1	DIM-	88.3248	4.0322	122.443	6.39207	33.975
LYN	C1	DIM-	46.2233	4.36219	52.1387	4.81032	33.975
FGR	C1	DIM-	8.46368	0.819042	12.7762	1.6276	33.975
YES	C1	DIM-	3.4619	0.285533	4.31548	0.489314	33.975
FYN	C1	DIM-	17.5144	1.20815	19.5208	0.932644	33.975
SRMS	C1	DIM-	34.0004	4.07594	37.0078	2.03228	33.975
FRK	C1	DIM-	5.61442	0.548282	9.4665	0.428402	33.975
HCK	N1	Lin2SH3	14.0319	2.12542	13.492	1.2715	39.699
LCK	N1	Lin2SH3	17.6089	1.16183	50.7857	6.15634	39.699
BLK	N1	Lin2SH3	15.0903	1.94589	9.56635	4.22073	39.699
LYN	N1	Lin2SH3	21.0509	3.39492	33.6514	2.02661	39.699
FGR	N1	Lin2SH3	8.8395	0.284385	12.481	1.41779	39.699
YES	N1	Lin2SH3	8.12756	0.949484	12.075	2.53115	39.699
FYN	N1	Lin2SH3	8.50436	1.09045	13.4155	1.5537	39.699
SRMS	N1	Lin2SH3	25.9393	1.41106	21.4466	5.35368	39.699
FRK	N1	Lin2SH3	4.58777	0.608435	7.09292	0.623412	39.699
HCK	C1	Lin2SH3	24.7922	1.68151	21.4453	2.16882	39.699
LCK	C1	Lin2SH3	7.99515	0.411224	20.6531	1.85016	39.699
BLK	C1	Lin2SH3	40.5971	4.3105	39.1338	2.60732	39.699
LYN	C1	Lin2SH3	10.2623	0.386756	9.07079	1.24734	39.699
FGR	C1	Lin2SH3	2.90472	0.196334	5.66041	0.589029	39.699
YES	C1	Lin2SH3	1.96818	0.28891	2.51366	0.178354	39.699
FYN	C1	Lin2SH3	3.16337	0.0975422	5.34963	0.15658	39.699
SRMS	C1	Lin2SH3	10.3175	0.675293	11.9204	2.80348	39.699
FRK	C1	Lin2SH3	2.55874	0.276002	3.93781	0.298998	39.699
HCK	N1	SKAP2	62.0732	6.45219	74.4259	8.30737	21.0172
LCK	N1	SKAP2	31.5521	5.67391	70.7923	10.8679	21.0172
BLK	N1	SKAP2	101.272	4.60017	114.532	16.3774	21.0172
LYN	N1	SKAP2	109.351	7.04137	203.864	28.8862	21.0172
FGR	N1	SKAP2	22.874	4.77327	38.8747	12.2742	21.0172
YES	N1	SKAP2	43.9817	6.9462	28.7306	5.57094	21.0172
FYN	N1	SKAP2	65.6909	16.0557	44.879	6.70504	21.0172
SRMS	N1	SKAP2	91.4405	11.1343	76.576	7.59772	21.0172
FRK	N1	SKAP2	20.1194	1.08306	33.4585	5.21559	21.0172
HCK	C1	SKAP2	54.6324	3.28009	177.106	19.6852	21.0172
LCK	C1	SKAP2	29.8677	2.81155	95.0974	13.3354	21.0172
BLK	C1	SKAP2	104.477	13.818	276.07	27.0058	21.0172
LYN	C1	SKAP2	33.598	2.04445	69.5849	13.8885	21.0172
FGR	C1	SKAP2	16.7012	2.12828	117.909	14.2569	21.0172
YES	C1	SKAP2	3.48352	0.295361	14.4501	2.35328	21.0172
FYN	C1	SKAP2	20.7898	1.15359	35.232	3.8731	21.0172
SRMS	C1	SKAP2	44.9155	1.45749	54.9574	3.48763	21.0172
FRK	C1	SKAP2	8.80723	0.643931	43.3674	5.7283	21.0172
HCK	N1	DomDIM	3.89092	0.284623	3.90697	0.356741	17.794
LCK	N1	DomDIM	2.50381	0.183046	2.49832	0.249396	17.794
BLK	N1	DomDIM	4.16891	0.737365	1.50953	0.414491	17.794
LYN	N1	DomDIM	3.21877	0.665609	3.23007	0.711552	17.794
FGR	N1	DomDIM	1.29564	0.109714	1.41657	0.267016	17.794
YES	N1	DomDIM	1.08909	0.105111	1.15461	0.175858	17.794
FYN	N1	DomDIM	3.13973	0.354509	2.54366	0.491195	17.794
SRMS	N1	DomDIM	3.20724	0.525985	7.15114	0.548697	17.794
FRK	N1	DomDIM	2.5649	0.861658	4.84304	0.549776	17.794
HCK	C1	DomDIM	12.8242	1.75965	39.6476	2.991	17.794
LCK	C1	DomDIM	1.6028	0.142739	4.43122	0.438584	17.794
BLK	C1	DomDIM	33.566	2.48082	22.9815	2.40752	17.794
LYN	C1	DomDIM	2.69527	0.258197	5.7554	0.656579	17.794
FGR	C1	DomDIM	9.21091	0.606658	46.5323	6.43986	17.794
YES	C1	DomDIM	1.7211	0.261605	8.84998	0.974753	17.794
FYN	C1	DomDIM	1.21168	0.152412	2.65607	0.285143	17.794
SRMS	C1	DomDIM	5.55001	0.416241	4.19955	0.716519	17.794
FRK	C1	DomDIM	4.21203	0.85001	29.5976	3.68316	17.794
HCK	N1	DSH3	69.6643	4.81176	4.44692	0.325136	10.3678
LCK	N1	DSH3	22.0517	2.93626	5.86002	0.471757	10.3678
BLK	N1	DSH3	37.6115	1.554	2.23575	0.116562	10.3678
LYN	N1	DSH3	51.978	6.54105	3.9884	0.472264	10.3678
FGR	N1	DSH3	15.1458	1.00242	3.86388	0.284572	10.3678
YES	N1	DSH3	23.046	1.01245	1.68797	0.0697799	10.3678
FYN	N1	DSH3	15.4647	1.35049	1.7942	0.146824	10.3678
SRMS	N1	DSH3	50.18	6.34045	10.1095	0.944409	10.3678
FRK	N1	DSH3	6.8397	0.220946	3.68005	0.650989	10.3678
HCK	C1	DSH3	61.1253	4.44875	61.6461	3.16823	10.3678
LCK	C1	DSH3	25.8946	2.54824	13.7216	1.87235	10.3678
BLK	C1	DSH3	86.8727	3.90862	38.4208	5.32557	10.3678
LYN	C1	DSH3	39.3355	3.88578	19.7632	1.4634	10.3678
FGR	C1	DSH3	21.6453	1.35895	33.0596	1.70782	10.3678
YES	C1	DSH3	1.73509	0.138501	2.51272	0.294836	10.3678
FYN	C1	DSH3	6.72337	0.653392	3.07789	0.340167	10.3678
SRMS	C1	DSH3	34.2149	3.76329	19.1465	1.17715	10.3678
FRK	C1	DSH3	7.71518	0.958648	11.3384	1.18307	10.3678
HCK	N1	W333K	24.3285	2.53272	17.2579	2.04992	9.26632
LCK	N1	W333K	28.722	3.16074	67.8662	5.1081	9.26632
BLK	N1	W333K	20.1955	3.1909	20.9463	5.4673	9.26632
LYN	N1	W333K	29.9604	3.10733	22.6713	3.60135	9.26632
FGR	N1	W333K	15.3078	1.59041	31.5596	2.92031	9.26632
YES	N1	W333K	7.49238	1.38328	3.77274	0.39689	9.26632
FYN	N1	W333K	25.0333	2.19493	15.8246	0.824094	9.26632
SRMS	N1	W333K	95.0915	5.91659	41.0526	3.33453	9.26632
FRK	N1	W333K	4.4135	0.652553	10.0426	1.25542	9.26632
HCK	C1	W333K	33.82	2.36641	62.7819	5.67922	9.26632
LCK	C1	W333K	18.4901	1.63447	59.9343	10.2272	9.26632
BLK	C1	W333K	116.94	10.7942	190.225	16.1832	9.26632
LYN	C1	W333K	14.6511	1.361	19.9644	1.25218	9.26632
FGR	C1	W333K	10.4351	1.21645	49.7232	5.88691	9.26632
YES	C1	W333K	1.34706	0.168884	2.89422	0.145399	9.26632
FYN	C1	W333K	6.81501	0.380255	19.7681	1.43849	9.26632
SRMS	C1	W333K	38.4072	2.80877	40.9009	2.49929	9.26632
FRK	C1	W333K	3.57149	0.538332	11.5742	1.28977	9.26632
HCK	N1	DPHLin2	17.8782	0.877926	13.6647	1.05584	5.96783
LCK	N1	DPHLin2	3.83349	0.141659	12.5013	1.28201	5.96783
BLK	N1	DPHLin2	10.2747	1.25636	6.4789	0.461376	5.96783
LYN	N1	DPHLin2	4.40654	0.914301	5.04706	0.212004	5.96783
FGR	N1	DPHLin2	2.94108	0.235263	6.90185	0.556772	5.96783
YES	N1	DPHLin2	1.11197	0.176749	1.45418	0.409827	5.96783
FYN	N1	DPHLin2	26.8667	1.95005	16.5687	1.30964	5.96783
SRMS	N1	DPHLin2	8.74553	0.396558	19.9897	3.14454	5.96783
FRK	N1	DPHLin2	2.09426	0.180391	4.44925	0.217651	5.96783
HCK	C1	DPHLin2	13.5782	2.77856	25.0311	2.32692	5.96783
LCK	C1	DPHLin2	1.53396	0.0866335	10.1547	1.42216	5.96783
BLK	C1	DPHLin2	26.8578	2.48309	85.9418	8.72926	5.96783
LYN	C1	DPHLin2	4.48535	0.522227	19.9402	2.72316	5.96783
FGR	C1	DPHLin2	5.26288	0.650813	25.038	1.54203	5.96783
YES	C1	DPHLin2	1.03317	0.144801	1.88041	0.376932	5.96783
FYN	C1	DPHLin2	2.28213	0.0987017	4.55374	0.188756	5.96783
SRMS	C1	DPHLin2	6.41783	0.190766	11.7914	0.797878	5.96783
FRK	C1	DPHLin2	0.806656	0.0497005	2.23956	0.54059	5.96783
HCK	N1	D120K	64.8313	7.71863	92.493	5.71027	7.06758
LCK	N1	D120K	29.2506	2.70756	49.0877	12.3953	7.06758
BLK	N1	D120K	47.097	7.89742	83.6018	16.0855	7.06758
LYN	N1	D120K	56.1866	3.76008	58.6867	9.92167	7.06758
FGR	N1	D120K	20.6881	3.05038	31.0592	3.26453	7.06758
YES	N1	D120K	11.8385	1.99459	7.0719	0.418905	7.06758
FYN	N1	D120K	72.7431	6.58389	26.5279	4.09099	7.06758
SRMS	N1	D120K	73.0235	17.0968	77.8765	12.3868	7.06758
FRK	N1	D120K	11.9701	1.57661	20.1049	0.635881	7.06758
HCK	C1	D120K	40.3633	7.6972	277.467	44.9906	7.06758
LCK	C1	D120K	27.8895	4.13065	102.586	11.5556	7.06758
BLK	C1	D120K	174.213	19.7004	407.446	25.276	7.06758
LYN	C1	D120K	16.9067	2.31552	30.9611	4.87418	7.06758
FGR	C1	D120K	22.8849	2.75619	146.571	21.429	7.06758
YES	C1	D120K	3.25716	0.594766	8.46794	0.735638	7.06758
FYN	C1	D120K	59.0959	3.48461	103.329	16.5535	7.06758
SRMS	C1	D120K	116.844	12.1155	115.451	12.8547	7.06758
FRK	C1	D120K	11.7697	1.69596	42.2493	2.25696	7.06758
HCK	N1	DLin1PH	32.3821	1.86501	10.7116	1.0487	5.89341
LCK	N1	DLin1PH	17.8591	1.43423	22.653	1.96185	5.89341
BLK	N1	DLin1PH	59.587	11.0844	11.9287	2.57414	5.89341
LYN	N1	DLin1PH	44.1835	4.35681	13.0435	0.337059	5.89341
FGR	N1	DLin1PH	25.5984	2.52282	9.59836	0.867445	5.89341
YES	N1	DLin1PH	15.2597	1.51424	3.11954	0.209313	5.89341
FYN	N1	DLin1PH	65.7269	6.56035	15.2887	1.30206	5.89341
SRMS	N1	DLin1PH	163.747	9.60837	50.2863	5.5109	5.89341
FRK	N1	DLin1PH	11.3149	0.78234	9.18886	1.37811	5.89341
HCK	C1	DLin1PH	20.0352	4.14803	22.7249	2.88355	5.89341
LCK	C1	DLin1PH	2.74633	0.374602	10.4433	0.419703	5.89341
BLK	C1	DLin1PH	95.899	13.3494	58.2978	4.45452	5.89341
LYN	C1	DLin1PH	8.70202	0.856924	8.7131	0.493796	5.89341
FGR	C1	DLin1PH	11.3097	0.912853	19.1986	2.567	5.89341
YES	C1	DLin1PH	1.50251	0.3594	1.40394	0.268679	5.89341
FYN	C1	DLin1PH	2.94454	0.359532	4.92399	0.669527	5.89341
SRMS	C1	DLin1PH	43.9963	3.20999	28.3326	1.59989	5.89341
FRK	C1	DLin1PH	2.45902	0.28588	5.40098	0.990238	5.89341
HCK	N1	DIM-	25.4146	1.90854	10.3999	0.390191	11.1311
LCK	N1	DIM-	17.4553	1.75661	50.67	5.91572	11.1311
BLK	N1	DIM-	36.5718	1.37304	18.6676	2.91823	11.1311
LYN	N1	DIM-	19.195	2.61336	18.7778	1.67069	11.1311
FGR	N1	DIM-	9.58684	0.884715	11.6758	0.76641	11.1311
YES	N1	DIM-	8.09341	1.01038	5.5555	0.671496	11.1311
FYN	N1	DIM-	36.4625	4.15828	15.1262	3.21549	11.1311
SRMS	N1	DIM-	42.6665	3.46351	49.891	3.92791	11.1311
FRK	N1	DIM-	8.90723	0.331173	7.04067	1.47615	11.1311
HCK	C1	DIM-	35.8607	4.04688	57.9348	8.45473	11.1311
LCK	C1	DIM-	11.82	0.687571	42.1119	2.46368	11.1311
BLK	C1	DIM-	73.9304	5.49268	124.608	12.441	11.1311
LYN	C1	DIM-	20.0358	1.78223	17.5753	3.31036	11.1311
FGR	C1	DIM-	17.9704	1.55942	35.2614	2.49935	11.1311
YES	C1	DIM-	2.69398	0.33205	2.89153	0.900092	11.1311
FYN	C1	DIM-	8.16982	0.604422	12.5904	1.6226	11.1311
SRMS	C1	DIM-	27.4377	2.5102	32.0389	5.32986	11.1311
FRK	C1	DIM-	3.59635	0.205675	6.48744	0.356597	11.1311
HCK	N1	Lin2SH3	8.61471	0.885808	7.55931	0.594501	7.0416
LCK	N1	Lin2SH3	8.46146	0.564322	22.4515	1.80071	7.0416
BLK	N1	Lin2SH3	5.51577	3.12215	5.82798	0.263997	7.0416
LYN	N1	Lin2SH3	7.89474	0.953914	4.6804	0.699423	7.0416
FGR	N1	Lin2SH3	4.95477	0.221685	4.67992	0.762411	7.0416
YES	N1	Lin2SH3	1.99356	0.525313	0.981366	0.080572	7.0416
FYN	N1	Lin2SH3	11.9051	2.53632	12.0872	2.88533	7.0416
SRMS	N1	Lin2SH3	25.3954	4.22989	25.8395	3.30085	7.0416
FRK	N1	Lin2SH3	2.1052	0.261249	2.69533	0.536889	7.0416
HCK	C1	Lin2SH3	21.0402	2.88321	13.7738	2.71319	7.0416
LCK	C1	Lin2SH3	6.27554	0.586359	13.9064	0.630723	7.0416
BLK	C1	Lin2SH3	76.6602	11.3965	48.7123	9.30799	7.0416
LYN	C1	Lin2SH3	7.88848	1.13185	5.39063	1.07735	7.0416
FGR	C1	Lin2SH3	11.1099	0.781014	16.7305	2.27591	7.0416
YES	C1	Lin2SH3	1.57403	0.318534	1.43307	0.23109	7.0416
FYN	C1	Lin2SH3	4.84407	0.420838	5.75607	0.781138	7.0416
SRMS	C1	Lin2SH3	38.2949	3.59375	31.4978	1.83425	7.0416
FRK	C1	Lin2SH3	2.74326	0.263574	2.12876	0.106259	7.0416
HCK	N1	SKAP2	36.7677	2.772	34.5318	2.13777	4.98955
LCK	N1	SKAP2	28.0724	3.24618	80.2229	6.7067	4.98955
BLK	N1	SKAP2	34.9747	3.22601	29.3242	2.72812	4.98955
LYN	N1	SKAP2	26.1677	6.29877	28.3881	3.1734	4.98955
FGR	N1	SKAP2	20.0178	1.65231	35.1251	3.15384	4.98955
YES	N1	SKAP2	11.1701	1.86499	8.52364	0.780954	4.98955
FYN	N1	SKAP2	35.3133	1.94439	20.1809	1.0896	4.98955
SRMS	N1	SKAP2	65.7078	3.38855	63.2126	3.78318	4.98955
FRK	N1	SKAP2	8.2384	0.434657	13.3498	1.31304	4.98955
HCK	C1	SKAP2	39.2862	3.37147	146.766	14.2512	4.98955
LCK	C1	SKAP2	20.6381	3.22848	71.5125	4.82702	4.98955
BLK	C1	SKAP2	95.9409	7.43382	235.707	11.3292	4.98955
LYN	C1	SKAP2	12.3039	1.87519	31.8322	4.51985	4.98955
FGR	C1	SKAP2	16.7254	0.839568	104.268	6.20693	4.98955
YES	C1	SKAP2	1.34596	0.191561	4.38076	0.157748	4.98955
FYN	C1	SKAP2	11.7776	1.17695	34.3435	3.96749	4.98955
SRMS	C1	SKAP2	38.4956	3.10347	65.455	3.1997	4.98955
FRK	C1	SKAP2	5.34757	0.579323	22.1416	1.6092	4.98955

## Sheet: Two Link2 motifs
SRC	Position	Mutant	Adaptor	Mean WT	SEM WT	Mean Mutant	SEM Mutant	Threshold
HCK	N1	DLink2AB	SKAP1	19.8959	5.33487	10.0849	0.883001	4.0784
LCK	N1	DLink2AB	SKAP1	17.3016	4.73613	9.18968	0.803355	4.0784
BLK	N1	DLink2AB	SKAP1	45.1789	6.646	13.8924	2.41059	4.0784
LYN	N1	DLink2AB	SKAP1	14.1373	1.75547	5.4629	0.665912	4.0784
FGR	N1	DLink2AB	SKAP1	12.6735	0.994149	5.45424	0.536714	4.0784
YES	N1	DLink2AB	SKAP1	1.34589	0.162621	0.869677	0.0337922	4.0784
FYN	N1	DLink2AB	SKAP1	7.17731	0.494347	4.63604	0.360016	4.0784
SRMS	N1	DLink2AB	SKAP1	39.9519	5.33514	13.5579	1.69566	4.0784
FRK	N1	DLink2AB	SKAP1	2.36619	0.175967	1.12218	0.0761062	4.0784
HCK	C1	DLink2AB	SKAP1	6.05973	1.57188	5.96595	1.61709	4.0784
LCK	C1	DLink2AB	SKAP1	12.7001	1.93618	5.84486	1.16198	4.0784
BLK	C1	DLink2AB	SKAP1	25.9112	1.30564	20.6101	1.50668	4.0784
LYN	C1	DLink2AB	SKAP1	0.558443	0.0825372	0.466471	0.0372445	4.0784
FGR	C1	DLink2AB	SKAP1	16.3054	2.29305	19.0904	2.85381	4.0784
YES	C1	DLink2AB	SKAP1	0.693707	0.0551157	0.64979	0.0283401	4.0784
FYN	C1	DLink2AB	SKAP1	3.9218	0.243108	2.17625	0.396142	4.0784
SRMS	C1	DLink2AB	SKAP1	3.60601	0.212346	1.44479	0.231519	4.0784
FRK	C1	DLink2AB	SKAP1	1.24959	0.124824	0.930294	0.0588306	4.0784
HCK	N1	DLink2B	SKAP1	19.8959	5.33487	18.2697	0.595819	4.0784
LCK	N1	DLink2B	SKAP1	17.3016	4.73613	11.6249	0.518181	4.0784
BLK	N1	DLink2B	SKAP1	45.1789	6.646	27.5741	2.17228	4.0784
LYN	N1	DLink2B	SKAP1	14.1373	1.75547	16.1353	2.95284	4.0784
FGR	N1	DLink2B	SKAP1	12.6735	0.994149	10.6236	0.558929	4.0784
YES	N1	DLink2B	SKAP1	1.34589	0.162621	0.981414	0.101084	4.0784
FYN	N1	DLink2B	SKAP1	7.17731	0.494347	5.41552	0.353324	4.0784
SRMS	N1	DLink2B	SKAP1	39.9519	5.33514	31.7509	9.3725	4.0784
FRK	N1	DLink2B	SKAP1	2.36619	0.175967	1.5114	0.0523632	4.0784
HCK	C1	DLink2B	SKAP1	6.05973	1.57188	9.60843	2.11894	4.0784
LCK	C1	DLink2B	SKAP1	12.7001	1.93618	6.64723	0.293729	4.0784
BLK	C1	DLink2B	SKAP1	25.9112	1.30564	18.7264	2.23519	4.0784
LYN	C1	DLink2B	SKAP1	0.558443	0.0825372	0.510066	0.0387761	4.0784
FGR	C1	DLink2B	SKAP1	16.3054	2.29305	14.3806	3.5509	4.0784
YES	C1	DLink2B	SKAP1	0.693707	0.0551157	0.637951	0.0159071	4.0784
FYN	C1	DLink2B	SKAP1	3.9218	0.243108	2.09412	0.124025	4.0784
SRMS	C1	DLink2B	SKAP1	3.60601	0.212346	4.02834	0.351613	4.0784
FRK	C1	DLink2B	SKAP1	1.24959	0.124824	1.12424	0.138166	4.0784
HCK	N1	DLink2AB	SKAP1	28.9166	10.5506	11.1114	1.80903	3.26707
LCK	N1	DLink2AB	SKAP1	30.0463	3.10886	15.7942	0.810128	3.26707
BLK	N1	DLink2AB	SKAP1	55.8684	19.8964	9.01952	2.64349	3.26707
LYN	N1	DLink2AB	SKAP1	30.2968	7.33653	8.29899	0.45491	3.26707
FGR	N1	DLink2AB	SKAP1	13.1672	0.930648	6.08746	0.454252	3.26707
YES	N1	DLink2AB	SKAP1	4.76402	0.582749	1.40593	0.124644	3.26707
FYN	N1	DLink2AB	SKAP1	13.5646	2.72672	12.78	3.51019	3.26707
SRMS	N1	DLink2AB	SKAP1	73.1357	26.8091	8.44777	2.57803	3.26707
FRK	N1	DLink2AB	SKAP1	3.30537	0.278482	1.50552	0.293656	3.26707
HCK	C1	DLink2AB	SKAP1	15.4871	1.45623	6.25994	1.78391	3.26707
LCK	C1	DLink2AB	SKAP1	17.6736	1.51627	5.90004	0.720914	3.26707
BLK	C1	DLink2AB	SKAP1	29.6644	5.57533	13.0956	2.60911	3.26707
LYN	C1	DLink2AB	SKAP1	6.11903	1.04269	2.84801	0.345791	3.26707
FGR	C1	DLink2AB	SKAP1	30.228	5.62748	27.2132	2.32501	3.26707
YES	C1	DLink2AB	SKAP1	0.933729	0.0699441	0.813858	0.102309	3.26707
FYN	C1	DLink2AB	SKAP1	10.0007	1.16717	4.87732	0.460736	3.26707
SRMS	C1	DLink2AB	SKAP1	10.4947	1.26058	3.84679	0.322373	3.26707
FRK	C1	DLink2AB	SKAP1	2.43785	0.281339	1.60103	0.344348	3.26707
HCK	N1	DLink2A	SKAP1	28.9166	10.5506	20.2278	3.75203	3.26707
LCK	N1	DLink2A	SKAP1	30.0463	3.10886	20.5466	1.45605	3.26707
BLK	N1	DLink2A	SKAP1	55.8684	19.8964	34.1351	5.85461	3.26707
LYN	N1	DLink2A	SKAP1	30.2968	7.33653	15.2367	2.10905	3.26707
FGR	N1	DLink2A	SKAP1	13.1672	0.930648	8.45339	1.83858	3.26707
YES	N1	DLink2A	SKAP1	4.76402	0.582749	2.08857	0.673479	3.26707
FYN	N1	DLink2A	SKAP1	13.5646	2.72672	7.68214	1.84175	3.26707
SRMS	N1	DLink2A	SKAP1	73.1357	26.8091	20.506	8.81909	3.26707
FRK	N1	DLink2A	SKAP1	3.30537	0.278482	3.03462	0.695822	3.26707
HCK	C1	DLink2A	SKAP1	15.4871	1.45623	5.79237	1.43498	3.26707
LCK	C1	DLink2A	SKAP1	17.6736	1.51627	12.005	1.32095	3.26707
BLK	C1	DLink2A	SKAP1	29.6644	5.57533	18.0707	1.61053	3.26707
LYN	C1	DLink2A	SKAP1	6.11903	1.04269	3.98933	0.531754	3.26707
FGR	C1	DLink2A	SKAP1	30.228	5.62748	21.9468	1.82672	3.26707
YES	C1	DLink2A	SKAP1	0.933729	0.0699441	1.04734	0.134573	3.26707
FYN	C1	DLink2A	SKAP1	10.0007	1.16717	4.13197	1.24703	3.26707
SRMS	C1	DLink2A	SKAP1	10.4947	1.26058	5.92047	0.622015	3.26707
FRK	C1	DLink2A	SKAP1	2.43785	0.281339	1.29005	0.152349	3.26707
HCK	N1	DLink2AB	SKAP1	28.9166	10.5506	11.1114	1.80903	6.54674
LCK	N1	DLink2AB	SKAP1	30.0463	3.10886	15.7942	0.810128	6.54674
BLK	N1	DLink2AB	SKAP1	55.8684	19.8964	9.01952	2.64349	6.54674
LYN	N1	DLink2AB	SKAP1	30.2968	7.33653	8.29899	0.45491	6.54674
FGR	N1	DLink2AB	SKAP1	13.1672	0.930648	6.08746	0.454252	6.54674
YES	N1	DLink2AB	SKAP1	4.76402	0.582749	1.40593	0.124644	6.54674
FYN	N1	DLink2AB	SKAP1	13.5646	2.72672	12.78	3.51019	6.54674
SRMS	N1	DLink2AB	SKAP1	73.1357	26.8091	8.44777	2.57803	6.54674
FRK	N1	DLink2AB	SKAP1	3.30537	0.278482	1.50552	0.293656	6.54674
HCK	C1	DLink2AB	SKAP1	15.4871	1.45623	6.25994	1.78391	6.54674
LCK	C1	DLink2AB	SKAP1	17.6736	1.51627	5.90004	0.720914	6.54674
BLK	C1	DLink2AB	SKAP1	29.6644	5.57533	13.0956	2.60911	6.54674
LYN	C1	DLink2AB	SKAP1	6.11903	1.04269	2.84801	0.345791	6.54674
FGR	C1	DLink2AB	SKAP1	30.228	5.62748	27.2132	2.32501	6.54674
YES	C1	DLink2AB	SKAP1	0.933729	0.0699441	0.813858	0.102309	6.54674
FYN	C1	DLink2AB	SKAP1	10.0007	1.16717	4.87732	0.460736	6.54674
SRMS	C1	DLink2AB	SKAP1	10.4947	1.26058	3.84679	0.322373	6.54674
FRK	C1	DLink2AB	SKAP1	2.43785	0.281339	1.60103	0.344348	6.54674
HCK	N1	DLink2A	SKAP1	28.9166	10.5506	20.2278	3.75203	6.54674
LCK	N1	DLink2A	SKAP1	30.0463	3.10886	20.5466	1.45605	6.54674
BLK	N1	DLink2A	SKAP1	55.8684	19.8964	34.1351	5.85461	6.54674
LYN	N1	DLink2A	SKAP1	30.2968	7.33653	15.2367	2.10905	6.54674
FGR	N1	DLink2A	SKAP1	13.1672	0.930648	8.45339	1.83858	6.54674
YES	N1	DLink2A	SKAP1	4.76402	0.582749	2.08857	0.673479	6.54674
FYN	N1	DLink2A	SKAP1	13.5646	2.72672	7.68214	1.84175	6.54674
SRMS	N1	DLink2A	SKAP1	73.1357	26.8091	20.506	8.81909	6.54674
FRK	N1	DLink2A	SKAP1	3.30537	0.278482	3.03462	0.695822	6.54674
HCK	C1	DLink2A	SKAP1	15.4871	1.45623	5.79237	1.43498	6.54674
LCK	C1	DLink2A	SKAP1	17.6736	1.51627	12.005	1.32095	6.54674
BLK	C1	DLink2A	SKAP1	29.6644	5.57533	18.0707	1.61053	6.54674
LYN	C1	DLink2A	SKAP1	6.11903	1.04269	3.98933	0.531754	6.54674
FGR	C1	DLink2A	SKAP1	30.228	5.62748	21.9468	1.82672	6.54674
YES	C1	DLink2A	SKAP1	0.933729	0.0699441	1.04734	0.134573	6.54674
FYN	C1	DLink2A	SKAP1	10.0007	1.16717	4.13197	1.24703	6.54674
SRMS	C1	DLink2A	SKAP1	10.4947	1.26058	5.92047	0.622015	6.54674
FRK	C1	DLink2A	SKAP1	2.43785	0.281339	1.29005	0.152349	6.54674
HCK	N1	DLink2B	SKAP1	30.8072	3.07565	28.4683	3.80104	0.978968
LCK	N1	DLink2B	SKAP1	17.4007	1.96068	9.54141	1.01286	0.978968
BLK	N1	DLink2B	SKAP1	16.3139	3.52438	8.76967	0.888103	0.978968
LYN	N1	DLink2B	SKAP1	14.7658	2.33156	14.58	3.33606	0.978968
FGR	N1	DLink2B	SKAP1	7.01344	0.455013	7.11541	0.361278	0.978968
YES	N1	DLink2B	SKAP1	2.94562	0.482549	1.53825	0.152836	0.978968
FYN	N1	DLink2B	SKAP1	11.3459	2.37503	10.3158	1.45057	0.978968
SRMS	N1	DLink2B	SKAP1	42.8497	3.18193	36.3636	2.38546	0.978968
FRK	N1	DLink2B	SKAP1	1.82885	0.439418	2.01243	0.222583	0.978968
HCK	C1	DLink2B	SKAP1	7.66966	0.454137	11.2232	0.499258	0.978968
LCK	C1	DLink2B	SKAP1	5.62128	1.28595	3.391	0.379723	0.978968
BLK	C1	DLink2B	SKAP1	24.848	1.83085	22.2401	2.38843	0.978968
LYN	C1	DLink2B	SKAP1	4.76813	0.996265	5.24252	1.13884	0.978968
FGR	C1	DLink2B	SKAP1	11.9705	0.884233	15.8266	0.975754	0.978968
YES	C1	DLink2B	SKAP1	0.644553	0.041199	0.548638	0.016342	0.978968
FYN	C1	DLink2B	SKAP1	4.02854	0.257665	3.78803	0.287336	0.978968
SRMS	C1	DLink2B	SKAP1	6.02761	0.675647	6.01578	0.52437	0.978968
FRK	C1	DLink2B	SKAP1	1.05473	0.202773	1.21557	0.114975	0.978968
HCK	N1	DLink2A	SKAP1	30.8072	3.07565	23.3955	0.811655	0.978968
LCK	N1	DLink2A	SKAP1	17.4007	1.96068	20.3559	1.06689	0.978968
BLK	N1	DLink2A	SKAP1	16.3139	3.52438	5.08918	0.395667	0.978968
LYN	N1	DLink2A	SKAP1	14.7658	2.33156	14.1538	2.00887	0.978968
FGR	N1	DLink2A	SKAP1	7.01344	0.455013	7.49428	0.294423	0.978968
YES	N1	DLink2A	SKAP1	2.94562	0.482549	2.48135	0.232752	0.978968
FYN	N1	DLink2A	SKAP1	11.3459	2.37503	9.80884	1.5011	0.978968
SRMS	N1	DLink2A	SKAP1	42.8497	3.18193	21.4925	3.99795	0.978968
FRK	N1	DLink2A	SKAP1	1.82885	0.439418	1.3062	0.0644158	0.978968
HCK	C1	DLink2A	SKAP1	7.66966	0.454137	7.02819	0.505614	0.978968
LCK	C1	DLink2A	SKAP1	5.62128	1.28595	6.56025	0.200386	0.978968
BLK	C1	DLink2A	SKAP1	24.848	1.83085	17.8225	2.00579	0.978968
LYN	C1	DLink2A	SKAP1	4.76813	0.996265	4.01254	0.292002	0.978968
FGR	C1	DLink2A	SKAP1	11.9705	0.884233	17.8102	1.02551	0.978968
YES	C1	DLink2A	SKAP1	0.644553	0.041199	0.909224	0.319225	0.978968
FYN	C1	DLink2A	SKAP1	4.02854	0.257665	2.7907	0.299955	0.978968
SRMS	C1	DLink2A	SKAP1	6.02761	0.675647	2.67658	0.398764	0.978968
FRK	C1	DLink2A	SKAP1	1.05473	0.202773	1.08774	0.178355	0.978968
HCK	N1	DLink2AB	SKAP1	37.2583	3.84199	14.9746	0.577035	3.62603
LCK	N1	DLink2AB	SKAP1	25.9639	1.19859	11.9365	0.701246	3.62603
BLK	N1	DLink2AB	SKAP1	15.0303	1.53497	4.07865	0.402207	3.62603
LYN	N1	DLink2AB	SKAP1	16.6118	1.17017	4.96056	0.33576	3.62603
FGR	N1	DLink2AB	SKAP1	8.5217	0.735585	3.91275	0.190418	3.62603
YES	N1	DLink2AB	SKAP1	2.63564	0.16587	1.45373	0.0809564	3.62603
FYN	N1	DLink2AB	SKAP1	14.2583	1.87431	6.92692	1.32549	3.62603
SRMS	N1	DLink2AB	SKAP1	52.8156	15.8582	12.3325	1.82626	3.62603
FRK	N1	DLink2AB	SKAP1	2.1504	0.287761	0.981185	0.0864507	3.62603
HCK	C1	DLink2AB	SKAP1	12.27	1.63131	8.31297	0.742089	3.62603
LCK	C1	DLink2AB	SKAP1	5.80732	0.311064	2.54493	0.234392	3.62603
BLK	C1	DLink2AB	SKAP1	18.1869	2.30374	12.0325	2.93046	3.62603
LYN	C1	DLink2AB	SKAP1	4.11805	0.841036	2.69607	0.35323	3.62603
FGR	C1	DLink2AB	SKAP1	7.10578	0.555717	5.66002	0.663753	3.62603
YES	C1	DLink2AB	SKAP1	0.595138	0.034654	0.474268	0.0297548	3.62603
FYN	C1	DLink2AB	SKAP1	5.1907	0.596579	3.10157	0.288296	3.62603
SRMS	C1	DLink2AB	SKAP1	3.09713	0.332574	1.36905	0.118909	3.62603
FRK	C1	DLink2AB	SKAP1	1.07273	0.0905959	0.86037	0.119706	3.62603
HCK	N1	DLink2A	SKAP1	37.2583	3.84199	19.7094	0.85071	3.62603
LCK	N1	DLink2A	SKAP1	25.9639	1.19859	25.8076	2.5944	3.62603
BLK	N1	DLink2A	SKAP1	15.0303	1.53497	11.136	1.16252	3.62603
LYN	N1	DLink2A	SKAP1	16.6118	1.17017	8.61103	0.844196	3.62603
FGR	N1	DLink2A	SKAP1	8.5217	0.735585	6.65878	0.375431	3.62603
YES	N1	DLink2A	SKAP1	2.63564	0.16587	3.84031	0.347355	3.62603
FYN	N1	DLink2A	SKAP1	14.2583	1.87431	11.2461	1.05135	3.62603
SRMS	N1	DLink2A	SKAP1	52.8156	15.8582	18.3944	1.9205	3.62603
FRK	N1	DLink2A	SKAP1	2.1504	0.287761	1.95177	0.183767	3.62603
HCK	C1	DLink2A	SKAP1	12.27	1.63131	9.7843	1.48932	3.62603
LCK	C1	DLink2A	SKAP1	5.80732	0.311064	5.60402	0.522527	3.62603
BLK	C1	DLink2A	SKAP1	18.1869	2.30374	14.2733	2.39318	3.62603
LYN	C1	DLink2A	SKAP1	4.11805	0.841036	2.00245	0.188287	3.62603
FGR	C1	DLink2A	SKAP1	7.10578	0.555717	7.06369	1.31383	3.62603
YES	C1	DLink2A	SKAP1	0.595138	0.034654	0.610419	0.0423695	3.62603
FYN	C1	DLink2A	SKAP1	5.1907	0.596579	2.31273	0.375918	3.62603
SRMS	C1	DLink2A	SKAP1	3.09713	0.332574	1.64472	0.101508	3.62603
FRK	C1	DLink2A	SKAP1	1.07273	0.0905959	1.04702	0.0677089	3.62603
HCK	N1	DLink2B	SKAP1	29.4775	3.32531	28.5801	2.24706	4.70963
LCK	N1	DLink2B	SKAP1	24.5642	2.71442	13.7984	1.0754	4.70963
BLK	N1	DLink2B	SKAP1	19.1125	1.50327	8.34297	1.94483	4.70963
LYN	N1	DLink2B	SKAP1	17.5961	4.03459	13.9654	1.94058	4.70963
FGR	N1	DLink2B	SKAP1	13.3518	1.39713	13.1488	0.81148	4.70963
YES	N1	DLink2B	SKAP1	4.86535	0.371443	1.86634	0.360357	4.70963
FYN	N1	DLink2B	SKAP1	10.7694	1.53568	11.6027	1.31726	4.70963
SRMS	N1	DLink2B	SKAP1	30.0381	5.15036	16.5458	2.20712	4.70963
FRK	N1	DLink2B	SKAP1	5.35079	0.470498	4.06546	0.77409	4.70963
HCK	C1	DLink2B	SKAP1	9.68484	2.27794	12.5058	1.38248	4.70963
LCK	C1	DLink2B	SKAP1	10.1222	1.10482	5.21897	0.371267	4.70963
BLK	C1	DLink2B	SKAP1	27.3729	1.77009	20.39	4.67051	4.70963
LYN	C1	DLink2B	SKAP1	4.18751	0.552769	3.49466	0.389939	4.70963
FGR	C1	DLink2B	SKAP1	6.53844	0.683247	7.89613	0.834135	4.70963
YES	C1	DLink2B	SKAP1	0.69279	0.0445015	0.569254	0.106724	4.70963
FYN	C1	DLink2B	SKAP1	4.95884	1.40884	3.81338	0.629169	4.70963
SRMS	C1	DLink2B	SKAP1	9.23827	0.809172	7.62708	0.995792	4.70963
FRK	C1	DLink2B	SKAP1	1.17734	0.0806403	1.04284	0.193635	4.70963
HCK	N1	DLink2A	SKAP1	29.4775	3.32531	36.7879	3.07562	4.70963
LCK	N1	DLink2A	SKAP1	24.5642	2.71442	30.0137	3.82873	4.70963
BLK	N1	DLink2A	SKAP1	19.1125	1.50327	16.9657	1.95824	4.70963
LYN	N1	DLink2A	SKAP1	17.5961	4.03459	10.9875	1.18827	4.70963
FGR	N1	DLink2A	SKAP1	13.3518	1.39713	13.8143	0.990888	4.70963
YES	N1	DLink2A	SKAP1	4.86535	0.371443	5.28888	0.581569	4.70963
FYN	N1	DLink2A	SKAP1	10.7694	1.53568	10.5892	1.294	4.70963
SRMS	N1	DLink2A	SKAP1	30.0381	5.15036	13.2463	3.16504	4.70963
FRK	N1	DLink2A	SKAP1	5.35079	0.470498	3.24119	0.320401	4.70963
HCK	C1	DLink2A	SKAP1	9.68484	2.27794	8.87263	1.13403	4.70963
LCK	C1	DLink2A	SKAP1	10.1222	1.10482	11.2139	1.12059	4.70963
BLK	C1	DLink2A	SKAP1	27.3729	1.77009	18.5978	1.63711	4.70963
LYN	C1	DLink2A	SKAP1	4.18751	0.552769	4.2658	0.69384	4.70963
FGR	C1	DLink2A	SKAP1	6.53844	0.683247	7.66356	0.534267	4.70963
YES	C1	DLink2A	SKAP1	0.69279	0.0445015	0.787462	0.074303	4.70963
FYN	C1	DLink2A	SKAP1	4.95884	1.40884	3.61618	0.907234	4.70963
SRMS	C1	DLink2A	SKAP1	9.23827	0.809172	3.91598	0.517306	4.70963
FRK	C1	DLink2A	SKAP1	1.17734	0.0806403	1.1122	0.202651	4.70963
HCK	N1	3YF	SKAP2	20.3555	3.83916	10.2151	1.17555	3.30028
LCK	N1	3YF	SKAP2	62.0732	7.25294	37.9595	6.93457	3.30028
BLK	N1	3YF	SKAP2	26.1046	4.65935	8.22284	0.456375	3.30028
LYN	N1	3YF	SKAP2	27.1299	3.00978	9.1027	0.861927	3.30028
FGR	N1	3YF	SKAP2	23.3808	1.3354	8.89699	0.937223	3.30028
YES	N1	3YF	SKAP2	6.08806	0.846574	3.47382	0.301695	3.30028
FYN	N1	3YF	SKAP2	35.1216	3.94367	21.3669	1.97942	3.30028
SRMS	N1	3YF	SKAP2	42.6558	4.61768	23.9674	1.82344	3.30028
FRK	N1	3YF	SKAP2	5.82252	0.474438	5.10184	0.343696	3.30028
HCK	C1	3YF	SKAP2	92.1492	4.45997	76.5364	12.1597	3.30028
LCK	C1	3YF	SKAP2	60.4842	2.42406	41.8873	7.80933	3.30028
BLK	C1	3YF	SKAP2	134.295	13.9416	57.622	2.656	3.30028
LYN	C1	3YF	SKAP2	10.6316	2.90872	6.19219	0.7922	3.30028
FGR	C1	3YF	SKAP2	52.6335	4.07016	39.9717	3.09388	3.30028
YES	C1	3YF	SKAP2	4.16434	0.245184	5.06057	0.590883	3.30028
FYN	C1	3YF	SKAP2	43.2522	4.16782	17.6773	2.53191	3.30028
SRMS	C1	3YF	SKAP2	33.1717	3.47688	21.4594	3.46279	3.30028
FRK	C1	3YF	SKAP2	23.5852	1.07241	11.2079	1.35425	3.30028
HCK	N1	3YF	SKAP2	51.2585	3.36331	20.4725	1.35816	7.43542
LCK	N1	3YF	SKAP2	66.7988	7.14816	47.8718	1.86257	7.43542
BLK	N1	3YF	SKAP2	48.4855	5.5917	16.2847	0.706806	7.43542
LYN	N1	3YF	SKAP2	46.9106	2.12061	15.9254	0.900931	7.43542
FGR	N1	3YF	SKAP2	42.4467	1.65002	18.7743	0.997099	7.43542
YES	N1	3YF	SKAP2	8.42788	0.583468	5.08809	0.604156	7.43542
FYN	N1	3YF	SKAP2	36.3316	1.39811	24.4434	0.69606	7.43542
SRMS	N1	3YF	SKAP2	79.9136	7.12219	38.7832	2.36116	7.43542
FRK	N1	3YF	SKAP2	11.0898	0.454914	8.11368	0.746489	7.43542
HCK	C1	3YF	SKAP2	55.5706	4.50071	42.6532	2.2041	7.43542
LCK	C1	3YF	SKAP2	65.3612	5.48267	40.2598	1.74107	7.43542
BLK	C1	3YF	SKAP2	64.3559	2.83381	34.5345	3.63439	7.43542
LYN	C1	3YF	SKAP2	3.26884	0.553608	1.87546	0.233388	7.43542
FGR	C1	3YF	SKAP2	46.5481	1.24358	33.4352	1.24665	7.43542
YES	C1	3YF	SKAP2	2.99004	0.135052	2.86712	0.322897	7.43542
FYN	C1	3YF	SKAP2	53.1386	2.66625	19.6981	0.728155	7.43542
SRMS	C1	3YF	SKAP2	43.0791	1.56975	19.9588	1.56748	7.43542
FRK	C1	3YF	SKAP2	14.478	1.14134	8.90204	1.11725	7.43542
HCK	N1	3YF	SKAP2	32.6411	2.30344	13.9762	0.700934	15.0497
LCK	N1	3YF	SKAP2	116.773	7.80739	73.8462	4.47768	15.0497
BLK	N1	3YF	SKAP2	38.037	5.03686	12.0318	1.25038	15.0497
LYN	N1	3YF	SKAP2	80.5345	6.80405	19.2357	2.29587	15.0497
FGR	N1	3YF	SKAP2	39.912	1.27029	19.6356	0.893522	15.0497
YES	N1	3YF	SKAP2	4.94256	0.325794	2.60531	0.314691	15.0497
FYN	N1	3YF	SKAP2	64.5588	3.42614	43.203	4.88467	15.0497
SRMS	N1	3YF	SKAP2	181.859	15.0892	71.8087	5.07616	15.0497
FRK	N1	3YF	SKAP2	17.8644	1.47328	7.3124	0.8514	15.0497
HCK	C1	3YF	SKAP2	63.6166	3.99712	35.7695	2.51693	15.0497
LCK	C1	3YF	SKAP2	73.9277	8.52846	49.8051	2.3756	15.0497
BLK	C1	3YF	SKAP2	93.2295	7.4553	40.0133	3.30265	15.0497
LYN	C1	3YF	SKAP2	3.27375	0.166735	2.13683	0.108534	15.0497
FGR	C1	3YF	SKAP2	46.0368	8.52638	33.5009	1.43909	15.0497
YES	C1	3YF	SKAP2	1.8419	0.268729	2.07597	0.360358	15.0497
FYN	C1	3YF	SKAP2	56.4547	4.40005	26.8269	1.69719	15.0497
SRMS	C1	3YF	SKAP2	99.9358	4.4594	33.2591	2.14817	15.0497
FRK	C1	3YF	SKAP2	8.64193	0.697261	3.35338	0.321206	15.0497
HCK	N1	3YF	SKAP2	15.6856	1.59968	7.40485	0.359461	10.2084
LCK	N1	3YF	SKAP2	104.866	9.72037	67.3703	7.12392	10.2084
BLK	N1	3YF	SKAP2	47.2357	4.62824	13.2973	1.05135	10.2084
LYN	N1	3YF	SKAP2	54.739	3.90067	15.8911	1.46668	10.2084
FGR	N1	3YF	SKAP2	24.2372	1.92058	15.8337	1.2527	10.2084
YES	N1	3YF	SKAP2	10.824	0.47036	4.52847	0.337069	10.2084
FYN	N1	3YF	SKAP2	39.4109	4.7363	27.1683	4.43052	10.2084
SRMS	N1	3YF	SKAP2	144.797	8.80057	43.4704	5.51412	10.2084
FRK	N1	3YF	SKAP2	20.5205	2.27613	10.5119	0.81284	10.2084
HCK	C1	3YF	SKAP2	32.666	1.68216	29.8533	1.84152	10.2084
LCK	C1	3YF	SKAP2	55.6146	4.91422	45.6759	3.17289	10.2084
BLK	C1	3YF	SKAP2	169.074	18.8486	68.4776	9.47975	10.2084
LYN	C1	3YF	SKAP2	2.14342	0.215199	1.76836	0.163565	10.2084
FGR	C1	3YF	SKAP2	51.2841	2.65568	44.6611	3.77953	10.2084
YES	C1	3YF	SKAP2	2.99465	0.421721	2.19391	0.169917	10.2084
FYN	C1	3YF	SKAP2	53.3608	2.27154	23.4708	2.6242	10.2084
SRMS	C1	3YF	SKAP2	34.7839	3.41537	17.2699	1.44924	10.2084
FRK	C1	3YF	SKAP2	21.3922	1.95947	9.69163	0.765648	10.2084
HCK	N1	3YF	SKAP2	30.3224	3.78324	14.1036	2.98036	21.7286
LCK	N1	3YF	SKAP2	90.3903	9.69077	67.646	4.14771	21.7286
BLK	N1	3YF	SKAP2	47.7124	3.46528	13.2649	0.792581	21.7286
LYN	N1	3YF	SKAP2	42.5141	4.77476	13.9965	0.966885	21.7286
FGR	N1	3YF	SKAP2	36.8253	6.48646	17.8086	0.78837	21.7286
YES	N1	3YF	SKAP2	9.7019	0.959308	4.36709	0.256239	21.7286
FYN	N1	3YF	SKAP2	31.7022	2.64937	20.8878	1.595	21.7286
SRMS	N1	3YF	SKAP2	65.1279	3.90301	26.1605	1.26044	21.7286
FRK	N1	3YF	SKAP2	21.2214	1.0071	10.4957	1.41002	21.7286
HCK	C1	3YF	SKAP2	151.034	15.2266	47.2528	4.64072	21.7286
LCK	C1	3YF	SKAP2	69.2501	6.98073	48.8916	1.53655	21.7286
BLK	C1	3YF	SKAP2	265.485	21.5756	88.8322	6.94636	21.7286
LYN	C1	3YF	SKAP2	1.78802	0.111106	1.32131	0.08085	21.7286
FGR	C1	3YF	SKAP2	47.7489	3.4439	36.4742	5.25459	21.7286
YES	C1	3YF	SKAP2	2.19805	0.145626	2.80313	0.586522	21.7286
FYN	C1	3YF	SKAP2	26.1668	3.29547	9.6562	1.02238	21.7286
SRMS	C1	3YF	SKAP2	35.0819	2.44124	16.1998	2.47739	21.7286
FRK	C1	3YF	SKAP2	18.7177	2.35372	7.41869	1.27208	21.7286
HCK	N1	3YF	SKAP2	61.0548	5.73995	22.8036	1.12676	18.3295
LCK	N1	3YF	SKAP2	111.358	18.4441	56.7242	5.78648	18.3295
BLK	N1	3YF	SKAP2	88.9016	9.90024	29.865	1.49548	18.3295
LYN	N1	3YF	SKAP2	48.3885	5.09948	13.7019	0.462392	18.3295
FGR	N1	3YF	SKAP2	47.215	4.00856	26.4199	1.52527	18.3295
YES	N1	3YF	SKAP2	10.7344	0.71939	5.84927	0.526026	18.3295
FYN	N1	3YF	SKAP2	32.9795	3.20264	22.6115	1.11259	18.3295
SRMS	N1	3YF	SKAP2	98.8856	14.5244	39.9789	1.02503	18.3295
FRK	N1	3YF	SKAP2	24.5774	1.55187	12.1571	1.71759	18.3295
HCK	C1	3YF	SKAP2	113.909	9.91663	41.8922	2.66031	18.3295
LCK	C1	3YF	SKAP2	62.4223	9.2163	38.5205	3.93842	18.3295
BLK	C1	3YF	SKAP2	201.313	15.7101	91.0557	7.35315	18.3295
LYN	C1	3YF	SKAP2	1.51721	0.110304	1.0177	0.110848	18.3295
FGR	C1	3YF	SKAP2	52.5678	4.3974	32.7023	3.17506	18.3295
YES	C1	3YF	SKAP2	4.85081	0.821175	4.77615	0.978663	18.3295
FYN	C1	3YF	SKAP2	33.513	1.2116	12.4706	1.42929	18.3295
SRMS	C1	3YF	SKAP2	29.8521	1.69461	16.4664	0.293663	18.3295
FRK	C1	3YF	SKAP2	22.7516	1.40876	10.5268	0.386776	18.3295
HCK	N1	DLink2A	SKAP2	20.3555	3.83916	13.6594	0.945289	3.30028
LCK	N1	DLink2A	SKAP2	62.0732	7.25294	54.4822	6.44308	3.30028
BLK	N1	DLink2A	SKAP2	26.1046	4.65935	11.9991	0.909778	3.30028
LYN	N1	DLink2A	SKAP2	27.1299	3.00978	13.6319	1.99799	3.30028
FGR	N1	DLink2A	SKAP2	23.3808	1.3354	13.2259	1.13055	3.30028
YES	N1	DLink2A	SKAP2	6.08806	0.846574	5.30769	0.553517	3.30028
FYN	N1	DLink2A	SKAP2	35.1216	3.94367	20.72	2.81878	3.30028
SRMS	N1	DLink2A	SKAP2	42.6558	4.61768	20.8578	2.05035	3.30028
FRK	N1	DLink2A	SKAP2	5.82252	0.474438	4.95053	0.296206	3.30028
HCK	C1	DLink2A	SKAP2	92.1492	4.45997	57.9961	10.7402	3.30028
LCK	C1	DLink2A	SKAP2	60.4842	2.42406	45.3613	9.11573	3.30028
BLK	C1	DLink2A	SKAP2	134.295	13.9416	55.8562	5.07456	3.30028
LYN	C1	DLink2A	SKAP2	10.6316	2.90872	4.4398	0.545583	3.30028
FGR	C1	DLink2A	SKAP2	52.6335	4.07016	47.9697	3.0038	3.30028
YES	C1	DLink2A	SKAP2	4.16434	0.245184	3.48786	0.264275	3.30028
FYN	C1	DLink2A	SKAP2	43.2522	4.16782	25.6483	0.537884	3.30028
SRMS	C1	DLink2A	SKAP2	33.1717	3.47688	16.4944	1.76589	3.30028
FRK	C1	DLink2A	SKAP2	23.5852	1.07241	13.309	0.864591	3.30028
HCK	N1	DLink2A	SKAP2	18.3956	2.3217	14.9008	0.794795	8.12621
LCK	N1	DLink2A	SKAP2	67.2819	7.6422	62.9413	3.90266	8.12621
BLK	N1	DLink2A	SKAP2	16.0866	2.31472	7.50051	1.39661	8.12621
LYN	N1	DLink2A	SKAP2	46.6069	5.23079	20.5359	2.98341	8.12621
FGR	N1	DLink2A	SKAP2	19.5948	2.94208	27.385	1.71533	8.12621
YES	N1	DLink2A	SKAP2	5.06969	0.860435	3.28753	0.423504	8.12621
FYN	N1	DLink2A	SKAP2	15.8571	3.10127	19.3182	0.752568	8.12621
SRMS	N1	DLink2A	SKAP2	44.7436	8.18874	39.2906	2.142	8.12621
FRK	N1	DLink2A	SKAP2	9.26502	0.935144	4.69325	0.576255	8.12621
HCK	C1	DLink2A	SKAP2	53.0576	2.53301	48.9539	3.51774	8.12621
LCK	C1	DLink2A	SKAP2	42.1638	3.44797	40.8129	1.22578	8.12621
BLK	C1	DLink2A	SKAP2	59.2589	5.98359	35.2898	4.93075	8.12621
LYN	C1	DLink2A	SKAP2	2.52185	0.222287	1.8907	0.106871	8.12621
FGR	C1	DLink2A	SKAP2	51.6424	6.3251	65.6349	7.67838	8.12621
YES	C1	DLink2A	SKAP2	3.76531	0.735407	2.53873	0.318895	8.12621
FYN	C1	DLink2A	SKAP2	46.3048	3.01774	37.0511	1.65386	8.12621
SRMS	C1	DLink2A	SKAP2	40.0518	5.68176	21.7273	2.83898	8.12621
FRK	C1	DLink2A	SKAP2	8.7074	1.40846	3.63234	0.587911	8.12621
HCK	N1	DLink2A	SKAP2	15.6856	1.59968	11.7993	1.62534	10.2084
LCK	N1	DLink2A	SKAP2	104.866	9.72037	106.072	4.46213	10.2084
BLK	N1	DLink2A	SKAP2	47.2357	4.62824	22.6739	1.60401	10.2084
LYN	N1	DLink2A	SKAP2	54.739	3.90067	20.6866	0.63806	10.2084
FGR	N1	DLink2A	SKAP2	24.2372	1.92058	26.2932	0.911124	10.2084
YES	N1	DLink2A	SKAP2	10.824	0.47036	7.39419	1.2366	10.2084
FYN	N1	DLink2A	SKAP2	39.4109	4.7363	22.6913	1.88849	10.2084
SRMS	N1	DLink2A	SKAP2	144.797	8.80057	63.9565	6.9786	10.2084
FRK	N1	DLink2A	SKAP2	20.5205	2.27613	10.9987	0.497738	10.2084
HCK	C1	DLink2A	SKAP2	32.666	1.68216	28.1261	1.02152	10.2084
LCK	C1	DLink2A	SKAP2	55.6146	4.91422	73.402	5.68319	10.2084
BLK	C1	DLink2A	SKAP2	169.074	18.8486	72.2918	9.44512	10.2084
LYN	C1	DLink2A	SKAP2	2.14342	0.215199	1.44591	0.0378797	10.2084
FGR	C1	DLink2A	SKAP2	51.2841	2.65568	44.5748	2.43098	10.2084
YES	C1	DLink2A	SKAP2	2.99465	0.421721	2.18076	0.161784	10.2084
FYN	C1	DLink2A	SKAP2	53.3608	2.27154	34.6317	2.78217	10.2084
SRMS	C1	DLink2A	SKAP2	34.7839	3.41537	14.6559	1.06392	10.2084
FRK	C1	DLink2A	SKAP2	21.3922	1.95947	10.9367	0.787535	10.2084
HCK	N1	DLink2A	SKAP2	17.4772	2.40949	11.6157	0.871169	11.4588
LCK	N1	DLink2A	SKAP2	76.548	15.2929	58.1683	13.9639	11.4588
BLK	N1	DLink2A	SKAP2	43.249	13.6814	17.6942	1.30106	11.4588
LYN	N1	DLink2A	SKAP2	30.0115	9.1444	13.6973	4.27046	11.4588
FGR	N1	DLink2A	SKAP2	45.5779	6.1164	34.5354	1.72277	11.4588
YES	N1	DLink2A	SKAP2	7.28295	1.01829	4.97932	0.312034	11.4588
FYN	N1	DLink2A	SKAP2	27.8625	1.8609	21.83	1.62129	11.4588
SRMS	N1	DLink2A	SKAP2	52.7664	8.66296	37.2109	1.1883	11.4588
FRK	N1	DLink2A	SKAP2	9.94287	1.80258	5.42342	0.2938	11.4588
HCK	C1	DLink2A	SKAP2	114.337	9.44134	69.9977	8.79114	11.4588
LCK	C1	DLink2A	SKAP2	70.4434	12.7404	61.9994	1.85025	11.4588
BLK	C1	DLink2A	SKAP2	192.16	28.4764	67.2471	12.9893	11.4588
LYN	C1	DLink2A	SKAP2	1.82324	0.175534	1.66589	0.319066	11.4588
FGR	C1	DLink2A	SKAP2	45.7568	9.65664	40.9536	5.10947	11.4588
YES	C1	DLink2A	SKAP2	1.88054	0.287168	1.56826	0.151155	11.4588
FYN	C1	DLink2A	SKAP2	46.6117	5.70926	35.1758	1.37073	11.4588
SRMS	C1	DLink2A	SKAP2	53.9511	7.46464	17.8042	1.18846	11.4588
FRK	C1	DLink2A	SKAP2	17.8534	1.68715	8.04171	0.645418	11.4588
HCK	N1	DLink2A	SKAP2	31.7314	5.49526	9.37815	0.768186	6.4219
LCK	N1	DLink2A	SKAP2	54.2009	3.92102	49.0412	5.70674	6.4219
BLK	N1	DLink2A	SKAP2	26.1433	2.71681	9.24169	0.454972	6.4219
LYN	N1	DLink2A	SKAP2	38.2791	13.6735	9.19308	1.40313	6.4219
FGR	N1	DLink2A	SKAP2	18.4772	1.65262	12.3557	1.15995	6.4219
YES	N1	DLink2A	SKAP2	3.69033	0.553975	2.53587	0.280187	6.4219
FYN	N1	DLink2A	SKAP2	24.2862	7.91747	9.44351	1.47015	6.4219
SRMS	N1	DLink2A	SKAP2	31.4784	3.53437	12.0935	1.99923	6.4219
FRK	N1	DLink2A	SKAP2	12.8479	1.22041	5.94319	0.880642	6.4219
HCK	C1	DLink2A	SKAP2	113.53	9.45104	53.9258	5.26319	6.4219
LCK	C1	DLink2A	SKAP2	94.3679	13.6462	46.407	2.50159	6.4219
BLK	C1	DLink2A	SKAP2	165.245	25.5651	74.7589	7.19616	6.4219
LYN	C1	DLink2A	SKAP2	1.46523	0.201388	0.933805	0.0740924	6.4219
FGR	C1	DLink2A	SKAP2	86.0568	11.5423	46.9706	5.90073	6.4219
YES	C1	DLink2A	SKAP2	3.40238	0.241517	2.95469	0.267131	6.4219
FYN	C1	DLink2A	SKAP2	24.9628	4.58996	14.9244	1.27005	6.4219
SRMS	C1	DLink2A	SKAP2	44.7933	5.26745	11.3897	1.2413	6.4219
FRK	C1	DLink2A	SKAP2	16.2593	1.5231	5.88377	0.370828	6.4219
HCK	N1	DLink2A	SKAP2	14.9867	1.47999	13.2045	1.57041	2.61945
LCK	N1	DLink2A	SKAP2	51.2246	4.27885	46.595	4.77969	2.61945
BLK	N1	DLink2A	SKAP2	15.6447	1.22812	10.7395	1.36583	2.61945
LYN	N1	DLink2A	SKAP2	20.394	7.99265	11.132	1.70406	2.61945
FGR	N1	DLink2A	SKAP2	11.6229	0.705629	8.92394	0.824351	2.61945
YES	N1	DLink2A	SKAP2	3.84314	0.857617	2.01778	0.320792	2.61945
FYN	N1	DLink2A	SKAP2	18.9132	1.51961	12.0705	1.73907	2.61945
SRMS	N1	DLink2A	SKAP2	89.8245	6.64871	46.4134	2.64545	2.61945
FRK	N1	DLink2A	SKAP2	5.42334	0.413367	3.98401	0.517429	2.61945
HCK	C1	DLink2A	SKAP2	97.7071	15.9513	52.5208	6.89377	2.61945
LCK	C1	DLink2A	SKAP2	36.7665	4.12725	34.2031	4.02558	2.61945
BLK	C1	DLink2A	SKAP2	130.207	13.9113	43.5384	6.12043	2.61945
LYN	C1	DLink2A	SKAP2	1.94719	0.199708	0.967763	0.165377	2.61945
FGR	C1	DLink2A	SKAP2	51.9295	3.93602	44.7534	4.36354	2.61945
YES	C1	DLink2A	SKAP2	1.69562	0.198412	2.49826	0.379998	2.61945
FYN	C1	DLink2A	SKAP2	20.3005	2.84963	12.5332	0.535342	2.61945
SRMS	C1	DLink2A	SKAP2	43.0152	4.9761	15.9998	0.908971	2.61945
FRK	C1	DLink2A	SKAP2	6.87535	1.09001	5.18833	0.864184	2.61945
HCK	N1	DLink2AB	SKAP2	27.1513	2.97919	13.3683	0.70333	10.8168
LCK	N1	DLink2AB	SKAP2	80.5193	7.00666	25.6358	1.97663	10.8168
BLK	N1	DLink2AB	SKAP2	80.125	8.4642	27.0917	2.21883	10.8168
LYN	N1	DLink2AB	SKAP2	50.2294	3.47795	14.7968	1.67104	10.8168
FGR	N1	DLink2AB	SKAP2	29.1054	4.12337	12.3493	0.811343	10.8168
YES	N1	DLink2AB	SKAP2	10.0245	0.896615	2.725	0.112668	10.8168
FYN	N1	DLink2AB	SKAP2	46.1105	2.98038	27.8995	2.39969	10.8168
SRMS	N1	DLink2AB	SKAP2	124.716	9.15593	37.7429	2.40073	10.8168
FRK	N1	DLink2AB	SKAP2	11.5421	0.707726	3.84321	0.415153	10.8168
HCK	C1	DLink2AB	SKAP2	61.211	4.57191	35.8701	1.85775	10.8168
LCK	C1	DLink2AB	SKAP2	35.5118	4.79388	17.9029	1.48391	10.8168
BLK	C1	DLink2AB	SKAP2	62.6258	6.69156	25.7452	2.46886	10.8168
LYN	C1	DLink2AB	SKAP2	2.74363	0.428737	1.58696	0.103883	10.8168
FGR	C1	DLink2AB	SKAP2	29.3295	3.64363	22.8537	1.61344	10.8168
YES	C1	DLink2AB	SKAP2	3.53326	0.746719	1.8095	0.21753	10.8168
FYN	C1	DLink2AB	SKAP2	46.4123	4.82686	33.9006	0.793935	10.8168
SRMS	C1	DLink2AB	SKAP2	44.0111	4.49882	14.4274	1.74886	10.8168
FRK	C1	DLink2AB	SKAP2	18.0672	1.08585	5.03737	0.34755	10.8168
HCK	N1	DLink2AB	SKAP2	18.3956	2.3217	8.00798	0.786872	8.12621
LCK	N1	DLink2AB	SKAP2	67.2819	7.6422	17.6955	1.24999	8.12621
BLK	N1	DLink2AB	SKAP2	16.0866	2.31472	5.19161	0.54169	8.12621
LYN	N1	DLink2AB	SKAP2	46.6069	5.23079	13.4749	1.98577	8.12621
FGR	N1	DLink2AB	SKAP2	19.5948	2.94208	10.1252	0.769156	8.12621
YES	N1	DLink2AB	SKAP2	5.06969	0.860435	1.39749	0.143567	8.12621
FYN	N1	DLink2AB	SKAP2	15.8571	3.10127	13.8836	1.5257	8.12621
SRMS	N1	DLink2AB	SKAP2	44.7436	8.18874	22.2521	2.88347	8.12621
FRK	N1	DLink2AB	SKAP2	9.26502	0.935144	2.83658	0.488787	8.12621
HCK	C1	DLink2AB	SKAP2	53.0576	2.53301	42.9684	1.80388	8.12621
LCK	C1	DLink2AB	SKAP2	42.1638	3.44797	15.5674	0.797687	8.12621
BLK	C1	DLink2AB	SKAP2	59.2589	5.98359	26.9437	3.61245	8.12621
LYN	C1	DLink2AB	SKAP2	2.52185	0.222287	1.55025	0.161964	8.12621
FGR	C1	DLink2AB	SKAP2	51.6424	6.3251	55.8376	5.18129	8.12621
YES	C1	DLink2AB	SKAP2	3.76531	0.735407	3.34295	0.588908	8.12621
FYN	C1	DLink2AB	SKAP2	46.3048	3.01774	33.3479	3.09193	8.12621
SRMS	C1	DLink2AB	SKAP2	40.0518	5.68176	15.5661	2.78891	8.12621
FRK	C1	DLink2AB	SKAP2	8.7074	1.40846	2.87878	0.35474	8.12621
HCK	N1	DLink2AB	SKAP2	20.243	1.62859	8.13155	1.36156	7.49255
LCK	N1	DLink2AB	SKAP2	68.365	12.5185	22.9689	3.3472	7.49255
BLK	N1	DLink2AB	SKAP2	16.8092	1.11018	7.17767	1.02105	7.49255
LYN	N1	DLink2AB	SKAP2	36.4297	5.44822	8.39124	1.16128	7.49255
FGR	N1	DLink2AB	SKAP2	21.2164	1.55825	7.17627	1.34913	7.49255
YES	N1	DLink2AB	SKAP2	5.67986	1.01352	1.99126	0.16256	7.49255
FYN	N1	DLink2AB	SKAP2	17.4711	2.66757	11.2996	0.529598	7.49255
SRMS	N1	DLink2AB	SKAP2	42.9663	11.0365	20.0234	2.3562	7.49255
FRK	N1	DLink2AB	SKAP2	6.61036	0.668709	2.65442	0.276724	7.49255
HCK	C1	DLink2AB	SKAP2	39.2966	3.04525	26.053	2.74956	7.49255
LCK	C1	DLink2AB	SKAP2	68.4929	2.84199	27.9192	3.41502	7.49255
BLK	C1	DLink2AB	SKAP2	86.3671	9.73322	30.6668	5.02621	7.49255
LYN	C1	DLink2AB	SKAP2	1.36434	0.109075	0.970504	0.0906671	7.49255
FGR	C1	DLink2AB	SKAP2	57.8623	6.54131	54.9789	13.546	7.49255
YES	C1	DLink2AB	SKAP2	3.10866	0.316332	3.3554	0.710326	7.49255
FYN	C1	DLink2AB	SKAP2	27.7857	2.83341	14.5766	1.54412	7.49255
SRMS	C1	DLink2AB	SKAP2	35.3501	1.21871	15.268	1.33702	7.49255
FRK	C1	DLink2AB	SKAP2	10.5063	1.20204	4.05612	0.383072	7.49255
HCK	N1	DLink2AB	SKAP2	32.6411	2.30344	15.1797	1.16636	15.0497
LCK	N1	DLink2AB	SKAP2	116.773	7.80739	36.8264	4.37226	15.0497
BLK	N1	DLink2AB	SKAP2	38.037	5.03686	12.6201	1.2127	15.0497
LYN	N1	DLink2AB	SKAP2	80.5345	6.80405	15.1443	1.67042	15.0497
FGR	N1	DLink2AB	SKAP2	39.912	1.27029	12.3541	0.895352	15.0497
YES	N1	DLink2AB	SKAP2	4.94256	0.325794	1.8335	0.108275	15.0497
FYN	N1	DLink2AB	SKAP2	64.5588	3.42614	36.4827	4.41107	15.0497
SRMS	N1	DLink2AB	SKAP2	181.859	15.0892	65.1798	1.99409	15.0497
FRK	N1	DLink2AB	SKAP2	17.8644	1.47328	3.75179	0.465438	15.0497
HCK	C1	DLink2AB	SKAP2	63.6166	3.99712	24.659	1.66743	15.0497
LCK	C1	DLink2AB	SKAP2	73.9277	8.52846	24.6465	1.70573	15.0497
BLK	C1	DLink2AB	SKAP2	93.2295	7.4553	23.016	1.73209	15.0497
LYN	C1	DLink2AB	SKAP2	3.27375	0.166735	1.71994	0.136804	15.0497
FGR	C1	DLink2AB	SKAP2	46.0368	8.52638	26.7343	2.20756	15.0497
YES	C1	DLink2AB	SKAP2	1.8419	0.268729	1.30486	0.223698	15.0497
FYN	C1	DLink2AB	SKAP2	56.4547	4.40005	44.8283	2.69551	15.0497
SRMS	C1	DLink2AB	SKAP2	99.9358	4.4594	25.5455	3.00793	15.0497
FRK	C1	DLink2AB	SKAP2	8.64193	0.697261	1.99534	0.138068	15.0497
HCK	N1	DLink2AB	SKAP2	31.7314	5.49526	8.49147	1.12122	6.4219
LCK	N1	DLink2AB	SKAP2	54.2009	3.92102	15.9479	1.95849	6.4219
BLK	N1	DLink2AB	SKAP2	26.1433	2.71681	9.16217	2.03799	6.4219
LYN	N1	DLink2AB	SKAP2	38.2791	13.6735	6.46967	1.34111	6.4219
FGR	N1	DLink2AB	SKAP2	18.4772	1.65262	5.47362	0.402177	6.4219
YES	N1	DLink2AB	SKAP2	3.69033	0.553975	1.84647	0.424413	6.4219
FYN	N1	DLink2AB	SKAP2	24.2862	7.91747	13.1339	1.86019	6.4219
SRMS	N1	DLink2AB	SKAP2	31.4784	3.53437	10.0487	1.66188	6.4219
FRK	N1	DLink2AB	SKAP2	12.8479	1.22041	4.92311	0.936952	6.4219
HCK	C1	DLink2AB	SKAP2	113.53	9.45104	53.3679	10.704	6.4219
LCK	C1	DLink2AB	SKAP2	94.3679	13.6462	23.6954	0.97346	6.4219
BLK	C1	DLink2AB	SKAP2	165.245	25.5651	66.8813	6.87029	6.4219
LYN	C1	DLink2AB	SKAP2	1.46523	0.201388	0.914024	0.101594	6.4219
FGR	C1	DLink2AB	SKAP2	86.0568	11.5423	46.5051	5.01882	6.4219
YES	C1	DLink2AB	SKAP2	3.40238	0.241517	2.63663	0.131051	6.4219
FYN	C1	DLink2AB	SKAP2	24.9628	4.58996	17.3506	1.58291	6.4219
SRMS	C1	DLink2AB	SKAP2	44.7933	5.26745	13.8351	1.08295	6.4219
FRK	C1	DLink2AB	SKAP2	16.2593	1.5231	7.16787	1.41547	6.4219
HCK	N1	DLink2AB	SKAP2	61.0548	5.73995	15.9965	1.25325	18.3295
LCK	N1	DLink2AB	SKAP2	111.358	18.4441	33.9748	5.82825	18.3295
BLK	N1	DLink2AB	SKAP2	88.9016	9.90024	21.3832	0.657617	18.3295
LYN	N1	DLink2AB	SKAP2	48.3885	5.09948	11.2342	2.98414	18.3295
FGR	N1	DLink2AB	SKAP2	47.215	4.00856	13.4518	0.904289	18.3295
YES	N1	DLink2AB	SKAP2	10.7344	0.71939	3.20799	0.411034	18.3295
FYN	N1	DLink2AB	SKAP2	32.9795	3.20264	20.3527	2.05196	18.3295
SRMS	N1	DLink2AB	SKAP2	98.8856	14.5244	35.8254	0.847284	18.3295
FRK	N1	DLink2AB	SKAP2	24.5774	1.55187	6.73135	1.0158	18.3295
HCK	C1	DLink2AB	SKAP2	113.909	9.91663	44.8203	2.5821	18.3295
LCK	C1	DLink2AB	SKAP2	62.4223	9.2163	20.9689	2.72882	18.3295
BLK	C1	DLink2AB	SKAP2	201.313	15.7101	57.9753	5.51129	18.3295
LYN	C1	DLink2AB	SKAP2	1.51721	0.110304	1.02079	0.0833142	18.3295
FGR	C1	DLink2AB	SKAP2	52.5678	4.3974	28.423	3.91055	18.3295
YES	C1	DLink2AB	SKAP2	4.85081	0.821175	2.69243	0.126437	18.3295
FYN	C1	DLink2AB	SKAP2	33.513	1.2116	20.8847	3.00382	18.3295
SRMS	C1	DLink2AB	SKAP2	29.8521	1.69461	10.0648	1.54014	18.3295
FRK	C1	DLink2AB	SKAP2	22.7516	1.40876	6.75056	0.387874	18.3295
HCK	N1	DLink2B	SKAP2	27.1513	2.97919	32.3079	1.61034	10.8168
LCK	N1	DLink2B	SKAP2	80.5193	7.00666	45.1774	2.40193	10.8168
BLK	N1	DLink2B	SKAP2	80.125	8.4642	76.6263	2.95274	10.8168
LYN	N1	DLink2B	SKAP2	50.2294	3.47795	47.4717	1.54061	10.8168
FGR	N1	DLink2B	SKAP2	29.1054	4.12337	20.2573	1.13191	10.8168
YES	N1	DLink2B	SKAP2	10.0245	0.896615	5.36357	0.586773	10.8168
FYN	N1	DLink2B	SKAP2	46.1105	2.98038	35.1827	1.27412	10.8168
SRMS	N1	DLink2B	SKAP2	124.716	9.15593	84.9381	11.1431	10.8168
FRK	N1	DLink2B	SKAP2	11.5421	0.707726	11.085	0.817572	10.8168
HCK	C1	DLink2B	SKAP2	61.211	4.57191	69.8499	3.91385	10.8168
LCK	C1	DLink2B	SKAP2	35.5118	4.79388	28.8313	2.4157	10.8168
BLK	C1	DLink2B	SKAP2	62.6258	6.69156	56.7203	4.63526	10.8168
LYN	C1	DLink2B	SKAP2	2.74363	0.428737	2.3965	0.337269	10.8168
FGR	C1	DLink2B	SKAP2	29.3295	3.64363	33.0198	2.75409	10.8168
YES	C1	DLink2B	SKAP2	3.53326	0.746719	2.02471	0.184312	10.8168
FYN	C1	DLink2B	SKAP2	46.4123	4.82686	31.7767	1.09819	10.8168
SRMS	C1	DLink2B	SKAP2	44.0111	4.49882	39.6752	3.59713	10.8168
FRK	C1	DLink2B	SKAP2	18.0672	1.08585	14.2727	0.869679	10.8168
HCK	N1	DLink2B	SKAP2	51.2585	3.36331	41.5538	4.41227	7.43542
LCK	N1	DLink2B	SKAP2	66.7988	7.14816	32.4485	1.33791	7.43542
BLK	N1	DLink2B	SKAP2	48.4855	5.5917	44.9414	1.85669	7.43542
LYN	N1	DLink2B	SKAP2	46.9106	2.12061	33.8322	3.67823	7.43542
FGR	N1	DLink2B	SKAP2	42.4467	1.65002	17.7525	0.945475	7.43542
YES	N1	DLink2B	SKAP2	8.42788	0.583468	4.84642	0.196602	7.43542
FYN	N1	DLink2B	SKAP2	36.3316	1.39811	33.5869	1.03581	7.43542
SRMS	N1	DLink2B	SKAP2	79.9136	7.12219	103.214	10.1273	7.43542
FRK	N1	DLink2B	SKAP2	11.0898	0.454914	11.4119	0.512268	7.43542
HCK	C1	DLink2B	SKAP2	55.5706	4.50071	59.2565	2.62677	7.43542
LCK	C1	DLink2B	SKAP2	65.3612	5.48267	34.6082	2.85228	7.43542
BLK	C1	DLink2B	SKAP2	64.3559	2.83381	85.3097	5.9648	7.43542
LYN	C1	DLink2B	SKAP2	3.26884	0.553608	2.00408	0.150678	7.43542
FGR	C1	DLink2B	SKAP2	46.5481	1.24358	41.2357	3.24167	7.43542
YES	C1	DLink2B	SKAP2	2.99004	0.135052	1.96107	0.246259	7.43542
FYN	C1	DLink2B	SKAP2	53.1386	2.66625	33.9592	1.61945	7.43542
SRMS	C1	DLink2B	SKAP2	43.0791	1.56975	48.4723	1.78279	7.43542
FRK	C1	DLink2B	SKAP2	14.478	1.14134	16.4238	0.747746	7.43542
HCK	N1	DLink2B	SKAP2	20.243	1.62859	24.7845	1.23188	7.49255
LCK	N1	DLink2B	SKAP2	68.365	12.5185	41.7416	1.98967	7.49255
BLK	N1	DLink2B	SKAP2	16.8092	1.11018	20.6699	2.13751	7.49255
LYN	N1	DLink2B	SKAP2	36.4297	5.44822	22.9859	2.00562	7.49255
FGR	N1	DLink2B	SKAP2	21.2164	1.55825	14.1828	0.777352	7.49255
YES	N1	DLink2B	SKAP2	5.67986	1.01352	6.64697	0.971218	7.49255
FYN	N1	DLink2B	SKAP2	17.4711	2.66757	13.8214	1.23842	7.49255
SRMS	N1	DLink2B	SKAP2	42.9663	11.0365	60.4925	2.58738	7.49255
FRK	N1	DLink2B	SKAP2	6.61036	0.668709	8.47923	0.939722	7.49255
HCK	C1	DLink2B	SKAP2	39.2966	3.04525	58.2284	5.34626	7.49255
LCK	C1	DLink2B	SKAP2	68.4929	2.84199	43.0046	3.15811	7.49255
BLK	C1	DLink2B	SKAP2	86.3671	9.73322	124.257	17.4762	7.49255
LYN	C1	DLink2B	SKAP2	1.36434	0.109075	1.23018	0.069262	7.49255
FGR	C1	DLink2B	SKAP2	57.8623	6.54131	47.4542	3.14526	7.49255
YES	C1	DLink2B	SKAP2	3.10866	0.316332	3.51369	0.517895	7.49255
FYN	C1	DLink2B	SKAP2	27.7857	2.83341	20.8555	0.864682	7.49255
SRMS	C1	DLink2B	SKAP2	35.3501	1.21871	43.7062	2.3646	7.49255
FRK	C1	DLink2B	SKAP2	10.5063	1.20204	16.3186	4.37999	7.49255
HCK	N1	DLink2B	SKAP2	17.4772	2.40949	12.884	2.13015	11.4588
LCK	N1	DLink2B	SKAP2	76.548	15.2929	30.7242	6.37535	11.4588
BLK	N1	DLink2B	SKAP2	43.249	13.6814	31.885	6.17391	11.4588
LYN	N1	DLink2B	SKAP2	30.0115	9.1444	20.4707	6.09993	11.4588
FGR	N1	DLink2B	SKAP2	45.5779	6.1164	29.9348	3.29413	11.4588
YES	N1	DLink2B	SKAP2	7.28295	1.01829	4.69185	0.342386	11.4588
FYN	N1	DLink2B	SKAP2	27.8625	1.8609	27.2849	4.70141	11.4588
SRMS	N1	DLink2B	SKAP2	52.7664	8.66296	59.5651	4.4984	11.4588
FRK	N1	DLink2B	SKAP2	9.94287	1.80258	8.52978	0.22884	11.4588
HCK	C1	DLink2B	SKAP2	114.337	9.44134	96.6626	9.96362	11.4588
LCK	C1	DLink2B	SKAP2	70.4434	12.7404	55.115	3.12186	11.4588
BLK	C1	DLink2B	SKAP2	192.16	28.4764	151.179	9.38088	11.4588
LYN	C1	DLink2B	SKAP2	1.82324	0.175534	1.4958	0.0866083	11.4588
FGR	C1	DLink2B	SKAP2	45.7568	9.65664	35.4165	4.10172	11.4588
YES	C1	DLink2B	SKAP2	1.88054	0.287168	1.32524	0.0793695	11.4588
FYN	C1	DLink2B	SKAP2	46.6117	5.70926	53.3695	2.28024	11.4588
SRMS	C1	DLink2B	SKAP2	53.9511	7.46464	45.0164	4.10233	11.4588
FRK	C1	DLink2B	SKAP2	17.8534	1.68715	13.8908	0.328005	11.4588
HCK	N1	DLink2B	SKAP2	30.3224	3.78324	30.388	2.37922	21.7286
LCK	N1	DLink2B	SKAP2	90.3903	9.69077	45.7254	2.75533	21.7286
BLK	N1	DLink2B	SKAP2	47.7124	3.46528	35.3809	2.63116	21.7286
LYN	N1	DLink2B	SKAP2	42.5141	4.77476	35.8705	2.30556	21.7286
FGR	N1	DLink2B	SKAP2	36.8253	6.48646	18.3685	1.07761	21.7286
YES	N1	DLink2B	SKAP2	9.7019	0.959308	5.50068	0.395407	21.7286
FYN	N1	DLink2B	SKAP2	31.7022	2.64937	22.6204	1.45488	21.7286
SRMS	N1	DLink2B	SKAP2	65.1279	3.90301	70.4485	4.59666	21.7286
FRK	N1	DLink2B	SKAP2	21.2214	1.0071	13.4229	0.793047	21.7286
HCK	C1	DLink2B	SKAP2	151.034	15.2266	84.7827	11.1139	21.7286
LCK	C1	DLink2B	SKAP2	69.2501	6.98073	40.6764	2.23143	21.7286
BLK	C1	DLink2B	SKAP2	265.485	21.5756	145.424	15.1047	21.7286
LYN	C1	DLink2B	SKAP2	1.78802	0.111106	1.46196	0.128523	21.7286
FGR	C1	DLink2B	SKAP2	47.7489	3.4439	36.6632	3.09234	21.7286
YES	C1	DLink2B	SKAP2	2.19805	0.145626	1.70346	0.162883	21.7286
FYN	C1	DLink2B	SKAP2	26.1668	3.29547	19.2072	1.88997	21.7286
SRMS	C1	DLink2B	SKAP2	35.0819	2.44124	27.0188	2.66367	21.7286
FRK	C1	DLink2B	SKAP2	18.7177	2.35372	13.736	0.735787	21.7286
HCK	N1	DLink2B	SKAP2	14.9867	1.47999	17.3628	2.52588	2.61945
LCK	N1	DLink2B	SKAP2	51.2246	4.27885	25.562	3.54912	2.61945
BLK	N1	DLink2B	SKAP2	15.6447	1.22812	18.9015	2.61276	2.61945
LYN	N1	DLink2B	SKAP2	20.394	7.99265	18.2282	2.05576	2.61945
FGR	N1	DLink2B	SKAP2	11.6229	0.705629	7.40695	1.10565	2.61945
YES	N1	DLink2B	SKAP2	3.84314	0.857617	2.00938	0.09504	2.61945
FYN	N1	DLink2B	SKAP2	18.9132	1.51961	17.2472	1.42564	2.61945
SRMS	N1	DLink2B	SKAP2	89.8245	6.64871	89.1028	9.49673	2.61945
FRK	N1	DLink2B	SKAP2	5.42334	0.413367	5.30176	0.52941	2.61945
HCK	C1	DLink2B	SKAP2	97.7071	15.9513	98.7597	14.8916	2.61945
LCK	C1	DLink2B	SKAP2	36.7665	4.12725	23.193	3.76635	2.61945
BLK	C1	DLink2B	SKAP2	130.207	13.9113	112.143	18.092	2.61945
LYN	C1	DLink2B	SKAP2	1.94719	0.199708	1.12261	0.0775165	2.61945
FGR	C1	DLink2B	SKAP2	51.9295	3.93602	50.6153	8.31266	2.61945
YES	C1	DLink2B	SKAP2	1.69562	0.198412	2.52158	0.351013	2.61945
FYN	C1	DLink2B	SKAP2	20.3005	2.84963	16.0671	1.79332	2.61945
SRMS	C1	DLink2B	SKAP2	43.0152	4.9761	42.0777	4.64981	2.61945
FRK	C1	DLink2B	SKAP2	6.87535	1.09001	8.65875	1.03939	2.61945

## Sheet: Validation
SRC	Position	Mutant	Adaptor	Mean WT	SEM WT	Mean Mutant	SEM Mutant	Threshold
HCK	N1	SKAP2SSAA	SKAP2	41.035	3.98097	50.0806	2.24941	6.77809
LCK	N1	SKAP2SSAA	SKAP2	87.3549	3.12052	85.9808	4.56498	6.77809
BLK	N1	SKAP2SSAA	SKAP2	50.5069	5.00226	45.8637	4.32228	6.77809
LYN	N1	SKAP2SSAA	SKAP2	47.8839	8.8606	56.8048	2.83723	6.77809
FGR	N1	SKAP2SSAA	SKAP2	39.5264	6.97363	50.977	2.2921	6.77809
YES	N1	SKAP2SSAA	SKAP2	9.87573	0.397226	9.03091	1.02486	6.77809
FYN	N1	SKAP2SSAA	SKAP2	34.8198	2.98214	39.161	1.7341	6.77809
SRMS	N1	SKAP2SSAA	SKAP2	107.188	16.2702	152.287	10.9622	6.77809
FRK	N1	SKAP2SSAA	SKAP2	11.3775	0.960534	12.2443	1.57296	6.77809
HCK	C1	SKAP2SSAA	SKAP2	44.2997	4.37053	68.1412	10.5881	6.77809
LCK	C1	SKAP2SSAA	SKAP2	71.2004	7.95941	88.7087	3.03497	6.77809
BLK	C1	SKAP2SSAA	SKAP2	82.606	5.09138	103.163	7.47357	6.77809
LYN	C1	SKAP2SSAA	SKAP2	5.60329	1.00004	6.92375	0.559644	6.77809
FGR	C1	SKAP2SSAA	SKAP2	53.6697	6.06975	61.4445	2.70445	6.77809
YES	C1	SKAP2SSAA	SKAP2	4.4444	0.316895	3.8677	0.480818	6.77809
FYN	C1	SKAP2SSAA	SKAP2	32.4334	4.03406	47.7575	1.08804	6.77809
SRMS	C1	SKAP2SSAA	SKAP2	43.9988	2.40233	63.5933	1.117	6.77809
FRK	C1	SKAP2SSAA	SKAP2	15.5821	0.57966	15.1273	1.40217	6.77809
HCK	N1	SKAP2SSPP	SKAP2	41.035	3.98097	56.1958	2.63838	6.77809
LCK	N1	SKAP2SSPP	SKAP2	87.3549	3.12052	89.9399	4.86763	6.77809
BLK	N1	SKAP2SSPP	SKAP2	50.5069	5.00226	50.2066	3.18756	6.77809
LYN	N1	SKAP2SSPP	SKAP2	47.8839	8.8606	52.4159	4.51665	6.77809
FGR	N1	SKAP2SSPP	SKAP2	39.5264	6.97363	48.416	3.03223	6.77809
YES	N1	SKAP2SSPP	SKAP2	9.87573	0.397226	12.3409	0.807524	6.77809
FYN	N1	SKAP2SSPP	SKAP2	34.8198	2.98214	41.2787	2.24262	6.77809
SRMS	N1	SKAP2SSPP	SKAP2	107.188	16.2702	131.596	5.59983	6.77809
FRK	N1	SKAP2SSPP	SKAP2	11.3775	0.960534	12.5534	0.954749	6.77809
HCK	C1	SKAP2SSPP	SKAP2	44.2997	4.37053	70.469	5.55802	6.77809
LCK	C1	SKAP2SSPP	SKAP2	71.2004	7.95941	90.9229	4.47817	6.77809
BLK	C1	SKAP2SSPP	SKAP2	82.606	5.09138	103.58	3.37212	6.77809
LYN	C1	SKAP2SSPP	SKAP2	5.60329	1.00004	4.88965	0.33527	6.77809
FGR	C1	SKAP2SSPP	SKAP2	53.6697	6.06975	56.9004	3.45743	6.77809
YES	C1	SKAP2SSPP	SKAP2	4.4444	0.316895	4.2999	0.538191	6.77809
FYN	C1	SKAP2SSPP	SKAP2	32.4334	4.03406	48.1718	2.39719	6.77809
SRMS	C1	SKAP2SSPP	SKAP2	43.9988	2.40233	63.0203	1.57053	6.77809
FRK	C1	SKAP2SSPP	SKAP2	15.5821	0.57966	18.2098	0.624982	6.77809
HCK	N1	3YF	SKAP2	11.4784	0.70233	5.03199	0.777413	3.26419
HCK	C1	3YF	SKAP2	15.8762	2.46099	9.82243	1.18292	3.26419
Y501F	N1	3YF	SKAP2	27.9465	4.60249	17.0739	2.79367	3.26419
Y501F	C1	3YF	SKAP2	28.651	2.39635	29.1174	3.01373	3.26419
R150A	N1	3YF	SKAP2	25.1077	3.62065	19.6723	3.72797	3.26419
R150A	C1	3YF	SKAP2	23.6821	2.01925	27.706	0.864098	3.26419
HCK	N1	DLink2AB	SKAP2	11.4784	0.70233	3.538	0.275583	3.26419
HCK	C1	DLink2AB	SKAP2	15.8762	2.46099	6.71793	0.654217	3.26419
Y501F	N1	DLink2AB	SKAP2	27.9465	4.60249	26.9231	2.98163	3.26419
Y501F	C1	DLink2AB	SKAP2	28.651	2.39635	27.8097	3.61241	3.26419
R150A	N1	DLink2AB	SKAP2	25.1077	3.62065	21.1915	4.188	3.26419
R150A	C1	DLink2AB	SKAP2	23.6821	2.01925	26.9247	2.817	3.26419
HCK	N1	DLink2AB	SKAP1	20.4368	3.10745	9.88294	1.03576	4.35084
HCK	C1	DLink2AB	SKAP1	8.85304	1.45951	5.32308	0.437203	4.35084
Y501F	N1	DLink2AB	SKAP1	39.3032	4.1714	25.0879	3.05966	4.35084
Y501F	C1	DLink2AB	SKAP1	27.9304	4.42666	13.2412	1.08358	4.35084
R150A	N1	DLink2AB	SKAP1	46.5178	7.72627	51.3509	3.20631	4.35084
R150A	C1	DLink2AB	SKAP1	18.5222	3.28299	22.5915	2.02697	4.35084
HCK	N1	DPHLink2	SKAP1	20.4368	3.10745	6.03248	0.373875	4.35084
HCK	C1	DPHLink2	SKAP1	8.85304	1.45951	4.05395	0.358075	4.35084
Y501F	N1	DPHLink2	SKAP1	39.3032	4.1714	11.2585	0.610883	4.35084
Y501F	C1	DPHLink2	SKAP1	27.9304	4.42666	6.21149	0.472783	4.35084
R150A	N1	DPHLink2	SKAP1	46.5178	7.72627	5.32131	0.291201	4.35084
R150A	C1	DPHLink2	SKAP1	18.5222	3.28299	4.0871	0.345034	4.35084
LCK	N1	DLink2AB	SKAP2	7.04328	0.776599	2.16269	0.250663	0.677288
LCK	C1	DLink2AB	SKAP2	3.71322	0.593388	1.94967	0.0748403	0.677288
Y505F	N1	DLink2AB	SKAP2	3.94026	0.102335	1.28771	0.18299	0.677288
Y505F	C1	DLink2AB	SKAP2	3.20903	0.424658	1.36754	0.0837899	0.677288
R154A	N1	DLink2AB	SKAP2	1.33485	0.111529	0.926902	0.0828094	0.677288
R154A	C1	DLink2AB	SKAP2	1.68837	0.262155	1.40332	0.0361105	0.677288
LCK	N1	DIMPH	SKAP2	7.04328	0.776599	3.52227	0.261481	0.677288
LCK	C1	DIMPH	SKAP2	3.71322	0.593388	3.20984	0.176324	0.677288
Y505F	N1	DIMPH	SKAP2	3.94026	0.102335	2.23242	0.274568	0.677288
Y505F	C1	DIMPH	SKAP2	3.20903	0.424658	1.65042	0.150968	0.677288
R154A	N1	DIMPH	SKAP2	1.33485	0.111529	0.848518	0.0964538	0.677288
R154A	C1	DIMPH	SKAP2	1.68837	0.262155	1.0946	0.047358	0.677288
LCK	N1	DLink2AB	SKAP1	8.41424	1.14405	3.8297	0.349367	0.686848
LCK	C1	DLink2AB	SKAP1	2.6512	0.18344	1.38057	0.061486	0.686848
Y505F	N1	DLink2AB	SKAP1	6.54115	0.367302	3.23814	0.251931	0.686848
Y505F	C1	DLink2AB	SKAP1	3.3707	0.106006	1.39134	0.0227596	0.686848
R154A	N1	DLink2AB	SKAP1	2.22724	0.238387	2.1409	0.230664	0.686848
R154A	C1	DLink2AB	SKAP1	1.03937	0.0802024	1.10885	0.0381572	0.686848
LCK	N1	DPHLink2	SKAP1	8.41424	1.14405	0.882565	0.0184894	0.686848
LCK	C1	DPHLink2	SKAP1	2.6512	0.18344	0.607654	0.0103286	0.686848
Y505F	N1	DPHLink2	SKAP1	6.54115	0.367302	0.91285	0.0480707	0.686848
Y505F	C1	DPHLink2	SKAP1	3.3707	0.106006	0.566103	0.0199182	0.686848
R154A	N1	DPHLink2	SKAP1	2.22724	0.238387	0.718893	0.0362061	0.686848
R154A	C1	DPHLink2	SKAP1	1.03937	0.0802024	0.488819	0.00787114	0.686848
FYN	N1	DLink2AB	SKAP2	1.36944	0.156638	1.63888	0.0546401	0.62345
FYN	C1	DLink2AB	SKAP2	1.68836	0.119654	2.13258	0.441376	0.62345
FYNT	N1	DLink2AB	SKAP2	1.7817	0.115247	0.978867	0.0889259	0.62345
FYNT	C1	DLink2AB	SKAP2	0.673118	0.064664	0.612551	0.0470567	0.62345
FYNB	N1	DLink2AB	SKAP2	6.57982	0.522642	4.37042	0.426872	0.62345
FYNB	C1	DLink2AB	SKAP2	11.6877	2.97751	17.333	3.66032	0.62345
FYN	N1	DIMPH	SKAP2	1.36944	0.156638	0.639295	0.0426688	0.62345
FYN	C1	DIMPH	SKAP2	1.68836	0.119654	0.994438	0.0777772	0.62345
FYNT	N1	DIMPH	SKAP2	1.7817	0.115247	0.527148	0.0236835	0.62345
FYNT	C1	DIMPH	SKAP2	0.673118	0.064664	0.663537	0.0615782	0.62345
FYNB	N1	DIMPH	SKAP2	6.57982	0.522642	1.38055	0.0509991	0.62345
FYNB	C1	DIMPH	SKAP2	11.6877	2.97751	13.1075	1.91754	0.62345
FYN	N1	DLink2AB	SKAP1	2.47732	0.19018	2.18386	0.116722	0.536566
FYN	C1	DLink2AB	SKAP1	1.03722	0.0714713	0.742897	0.0348987	0.536566
FYNT	N1	DLink2AB	SKAP1	2.07973	0.195094	1.04254	0.0912664	0.536566
FYNT	C1	DLink2AB	SKAP1	0.496115	0.0387355	0.465566	0.0209959	0.536566
FYNB	N1	DLink2AB	SKAP1	5.53037	0.229978	3.16932	0.212854	0.536566
FYNB	C1	DLink2AB	SKAP1	10.3749	0.550625	5.65906	0.773935	0.536566
FYN	N1	DPHLink2	SKAP1	2.47732	0.19018	1.99054	0.244283	0.536566
FYN	C1	DPHLink2	SKAP1	1.03722	0.0714713	0.662501	0.0792683	0.536566
FYNT	N1	DPHLink2	SKAP1	2.07973	0.195094	0.812061	0.0286519	0.536566
FYNT	C1	DPHLink2	SKAP1	0.496115	0.0387355	0.817417	0.0354026	0.536566
FYNB	N1	DPHLink2	SKAP1	5.53037	0.229978	9.6519	0.421752	0.536566
FYNB	C1	DPHLink2	SKAP1	10.3749	0.550625	8.03391	1.40081	0.536566
