# Supplementary material for: Role of two modules controlling the interaction between SKAP1 and SRC kinases comparison with SKAP2 architecture and consequences for evolution
Source: PLoS One. 2024 Mar 14;19(3):e0296230. doi: 10.1371/journal.pone.0296230 (PMC10939263; doi:10.1371/journal.pone.0296230)
Supplement: S2 File — An excel file containing S1 Table Sequence of new primers used in this study; S2 Table List of the 38 species with a SKAP2 protein sequence; S3 Table Role of the different domains and interdomains of SKAP1 and SKAP2 in the interaction with SRC kinases; S4 Table Statistical analysis of deletion of motif A, and B alone or in combination in SKAP1 (upper part) and SKAP2 (lower part); S5 Table Search for an cooperative effect between motif A and B. (XLSX) [file pone.0296230.s003.xlsx]

## Sheet: List of primers
Table S1 : Sequence of new primers used in this study
Primer	Sequence
SKAP1TGAF	ctttgaagtggaagaaagatgAcccaactttcttgtacaaag
SKAP1TGAR	ctttgtacaagaaagttgggTcatctttcttccacttcaaag
SKAP1W333KF	ggagtataacatgtatggcAAgtgggtgggagaactgaac
SKAP1W333KR	gttcagttctcccacccacTTgccatacatgttatactcc
SKAP1D120KF	cttggagaagaaaagcaaaAaGcatagtttctttggatcggagtg
SKAP1D120KR	cactccgatccaaagaaactatgCtTtttgcttttcttctccaag
SKAP1DIM-F	ggctcctggaagatgAtgaagagGAtGAggcagaaggtttg
SKAP1DIM-R	caaaccttctgccTCaTCctcttcaTcatcttccaggagcc
SKAP1DPHF	ggagctcaagaacttgaTGatctgagctccttaacc
SKAP1DPHR	ggttaaggagctcagatCAtcaagttcttgagctcc
SKAP1DLink1PHF	ggagacattggacaggaCGatctgagctccttaacc
SKAP1DLink1PHR	ggttaaggagctcagatCGtcctgtccaatgtctcc
SKAP1DPHLink2F	ggagctcaagaacttgaTTatgccagttactaccag
SKAP1DPHLink2R	ctggtagtaactggcatAAtcaagttcttgagctcc
SKAP1DLink2AF	ggataaaagagccTCcagatgaagagcatg
SKAP1DLink2AR	catgctcttcatctgGAggctcttttatcc
SKAP1DLink2BF	ctccttaaccattccAGatggttttgactccc
SKAP1DLink2BR	gggagtcaaaaccatCTggaatggttaaggag
SKAP1ConsF	GGGGACAACTTTGTACAAAAAAGTTGGCat
SKAP1ConsR	GGGGACAACTTTGTACAAGAAAGTTGGGT
SKAP1DomDIMR	GGGGACAACTTTGTACAAGAAAGTTGGGTACTACTAttggggctgaaaatcccaat
SKAP1DSH3ConsR	GGGGACAACTTTGTACAAGAAAGTTGGGtcAttttcgtcgagtgccactctcatcctc
SKAP1Link2F	Atgagctccttaaccattccatatgaag
SKAP2DLink2AF	gtcaaccaatagatgatgaaatTCcagtgaaagtggaagaacaaagg
SKAP2DLink2AR	cctttgttcttccactttcactgGAatttcatcatctattggttgac
SKAP2DLink2BF	ggaatctgatattattccTGatcatcctctaccaataagc
SKAP2DLink2BR	gcttattggtagaggatgatCAggaataatatcagattcc
SKAP2S87PS90PF	gcctccagacactattCcattagccCcagaacgatatg
SKAP2S87PS90PR	catatcgttctgGggctaatgGaatagtgtctggaggc
SKAP2S87AS90AF	gcctccagacactattGcattagccGcagaacgatatg
SKAP2S87AS90AR	catatcgttctgCggctaatgCaatagtgtctggaggc
LCKY505FF	cagagggccagtTccagcctcagcc
LCKY505FR	ggctgaggctggAactggccctctg
LCKR154AF	ggctccttcctcatcGCggagagcgagag
LCKR154AR	ctctcgctctccGCgatgaggaaggagcc

## Sheet: List of species
Table S2 List of the 38 species with a SKAP2 protein sequences
Cattle
Beluga
Erinaceus
Domestic_Cat
Big_Brown_Bat
Equus
Homo
Dasypus
Florida_manatee
Rabbit
Rattus
Koala
Platypus
Chicken
Turkey
Japones_Quail
Kiwi
Great_tit
Miss_Alligator
Gavialis_gangeticus
Painted_Turtle
Green_anole
Thamnophis_sirtalis
Coelecanth
Xenopus
Elephant_Shark
Lates_calcifer
Seriola
Clown
Zig_zag_eel
Nile_tilapia
Guppy
Torafugu
Tongue_Sole
Hippocampus
Salmon
Zebrafish
Electrophorus

## Sheet: Role of domains and interdomain
Table S3: Role of the domains and interdomains of SKAP1 and SKAP2 in the interaction with SRC kinases
Domain		SKAP1			SKAP2
	N1-fused SRC		C1-fused SRC	N1-fused SRC		C1-fused SRC
DIM	Necessary	DIM	Necessary	Necessary	DIM	Sufficient
Link1		Link1		slightly decrease	Link1	sightly decrease
PH		PH			PH
Link2	Necessary	Link2	Necessary	Necessary	Link2	increase
SH3		SH3	Modify		SH3	incrrease and modify

## Sheet: statistics on the 2 deletions  
Table S4 : Statistical analysis of deletion of motif A, and B alone or in combination in SKAP1 (upper part) and SKAP2 (lower part)
SKAP1	Nb Exp		N1			C1
	(n)	DLiink2A*	DLink2B*	DLink2AB*	DLiink2A	DLink2B	DLink2AB
Ratio+		0.77 ± 0.05	0.79 ± 0.04	0.47 ± 0.03	0.82 ± 0.05	0.96 ± 0.05	0.70 ± 0.04
DLink2A	4 (36)	-4.89			-3.79
DLink2B	4 (36)	0.37	-5.83		2.04	-0.81
DLink2AB	4.(36)	-5.48	-7.05	-18.19	-1.92	-4.01	-7.02
SKAP2			N1				C1
		DLink2A	DLink2B	DLink2AB	3YF	DLink2A	DLink2B	DLink2AB	3YF
Ratio+		0.66 ± 0.03	0.83 ± 0.03	0.37 ± 0.02	0.49 ± 0.02	0.67 ± 0.03	0.89 ± 0.04	0.53 ± 0.03	0.61 ± 0.03
DLink2A	6 (54)	-10.91				-9.54
DLink2B	6 (54)	3.63	-4.93			4.47	-3.12
DLink2AB	6 (54)	-8.00	-11.74	-35.61		-3.13	-7.96	-16.41
3YF	6 (54)	-4.52	-8.43	4.47	-25.42	-1.06	-5.78	2.18	-12.37
+ : Mean of normalized NLR ± SEM
* t-value S of difference to theoritical value or between two mutants. Bold : p =0.05 after Bonferroni correction

## Sheet: Cooperative effect
Table S5 : Search for an cooperative effect between motif A and B
	SKAP1		SKAP2
Mutant	N1	C1	N1	C1
DLink2A	0.7703 ± 0.0470	0.8198 ± 0.0476	0.8278 ± 0.0349	0.8900 ± 0.0353
DLink2B	0.7921 ± 0.0356	0.9601 ± 0.0495	0.6570 ± 0.0314	0.6686 ± 0.0347
DLink2AB	0.4669 ± 0.0293	0.6963 ± 0.0433	0.3680 ± 0.0177	0.5276 ± 0.0288
Additive effect (%)	0.5624 ± 0.0590 (83%)	0.7799 ± 0.0687 (89.3%)	0.4848 ± 0.0470 (75.9%)	0.5586 ± 0.0495 (94.5%)
